# Supplementary material for: Impact of clinical preparation steps and use of sex-specific reference for accurate antibiotic monitoring in body fluids
Source: Commun Med (Lond). 2025 Apr 16;5:120. doi: 10.1038/s43856-025-00823-9 (PMC12003900; doi:10.1038/s43856-025-00823-9)
Supplement: Supplementary file 1 — Supplemental Data 1 [file 43856_2025_823_MOESM1_ESM.xlsx]

## Sheet: Figure 1
	Wavenumber	Raman Intensity		Wavenumber	Raman Intensity		Wavenumber	Raman Intensity		Wavenumber	Raman Intensity
	cm-1			cm-1			cm-1			cm-1
		frozen			filtered			centrifuged			filtered + centrifuged
		ref	sample		ref	sample		ref	sample		ref	sample
	1148.37	0.000508775	0.00359	1754.49	0.00199	0.00321	1754.49	0.0032	0.00241	1754.49	0.00245	0.00377
	1152.42	0.00236	0.00194	1750.51	0.00465	0.00227	1750.51	0.00514	0.00234	1750.51	0.00651	0.003
	1156.47	0.00167	0.000832825	1746.54	0.00284	0.0055	1746.54	0.00569	0.00927	1746.54	0.00593	0.00597
	1160.51	0.00277	0.00236	1742.56	0.01045	0.00667	1742.56	0.00656	0.00716	1742.56	0.00961	0.01124
	1164.56	0.00247	0.00485	1738.58	0.00885	0.01094	1738.58	0.01097	0.01121	1738.58	0.01162	0.00983
	1168.6	0.00545	0.00633	1734.6	0.02273	0.01947	1734.6	0.01974	0.02019	1734.6	0.0238	0.0241
	1172.65	0.000684446	0.00498	1730.62	0.0271	0.03096	1730.62	0.02674	0.02702	1730.62	0.03072	0.02722
	1176.7	0.00121	0.00414	1726.64	0.04216	0.04146	1726.64	0.03818	0.03891	1726.64	0.04486	0.04421
	1180.74	0.000221022	0.00522	1722.66	0.0605	0.06291	1722.66	0.0579	0.05898	1722.66	0.06347	0.06318
	1184.79	0.00373	0.00791	1718.68	0.08162	0.08077	1718.68	0.07634	0.07951	1718.68	0.08454	0.0823
	1188.83	0.00712	0.01037	1714.69	0.09984	0.1011	1714.69	0.09705	0.09789	1714.69	0.10377	0.10297
	1192.88	0.0026	0.01024	1710.71	0.11793	0.11237	1710.71	0.11103	0.11169	1710.71	0.11814	0.11652
	1196.93	0.00565	0.00945	1706.72	0.13156	0.12972	1706.72	0.12972	0.13136	1706.72	0.13693	0.13464
	1200.97	0.00618	0.01131	1702.74	0.14941	0.14801	1702.74	0.14686	0.1509	1702.74	0.15221	0.15094
	1205.02	0.00703	0.00903	1698.75	0.15901	0.15495	1698.75	0.15419	0.15294	1698.75	0.15902	0.15802
	1209.06	0.00741	0.00939	1694.76	0.15667	0.15565	1694.76	0.15197	0.15378	1694.76	0.1604	0.16265
	1213.11	0.00772	0.00521	1690.77	0.16315	0.16093	1690.77	0.16103	0.1593	1690.77	0.16707	0.16473
	1217.16	0.00729	0.00188	1686.78	0.18039	0.18118	1686.78	0.17066	0.17515	1686.78	0.18036	0.1808
	1221.2	0.00406	0.000475122	1682.79	0.19326	0.18898	1682.79	0.18609	0.18563	1682.79	0.19426	0.19393
	1225.25	0.00885	0.00165	1678.8	0.21776	0.21454	1678.8	0.20945	0.20837	1678.8	0.22389	0.22179
	1229.29	0.01574	0.00599	1674.81	0.26031	0.25907	1674.81	0.24193	0.25018	1674.81	0.26598	0.26004
	1233.34	0.02308	0.02069	1670.81	0.31539	0.3184	1670.81	0.30062	0.30693	1670.81	0.32751	0.32767
	1237.38	0.03982	0.0328	1666.82	0.40852	0.41482	1666.82	0.38169	0.39996	1666.82	0.42662	0.42125
	1241.43	0.07071	0.06944	1662.82	0.50564	0.51114	1662.82	0.48705	0.49816	1662.82	0.50939	0.5188
	1245.48	0.11057	0.11299	1658.83	0.57648	0.58327	1658.83	0.56788	0.57776	1658.83	0.57906	0.58089
	1249.52	0.16717	0.15224	1654.83	0.58307	0.57981	1654.83	0.58583	0.58674	1654.83	0.57841	0.58284
	1253.57	0.20774	0.1884	1650.83	0.54432	0.54416	1650.83	0.55416	0.54681	1650.83	0.54539	0.54262
	1257.61	0.2188	0.18382	1646.83	0.50128	0.50047	1646.83	0.51442	0.50021	1646.83	0.50616	0.50535
	1261.66	0.1857	0.14577	1642.83	0.46533	0.46394	1642.83	0.47113	0.46225	1642.83	0.46982	0.47116
	1265.71	0.13312	0.10469	1638.83	0.44728	0.44001	1638.83	0.44215	0.43472	1638.83	0.44596	0.44472
	1269.75	0.08238	0.05947	1634.83	0.43912	0.44021	1634.83	0.43679	0.43078	1634.83	0.44521	0.43843
	1273.8	0.05328	0.03572	1630.83	0.45517	0.4556	1630.83	0.45197	0.45274	1630.83	0.45935	0.45779
	1277.84	0.0354	0.02134	1626.82	0.50628	0.50536	1626.82	0.492	0.4929	1626.82	0.50613	0.5111
	1281.89	0.0258	0.01892	1622.82	0.5847	0.5822	1622.82	0.56071	0.57457	1622.82	0.5985	0.59746
	1285.94	0.01784	0.01928	1618.82	0.71243	0.72264	1618.82	0.67479	0.69524	1618.82	0.72467	0.72763
	1289.98	0.01847	0.01589	1614.81	0.84146	0.85716	1614.81	0.81054	0.82983	1614.81	0.84533	0.85496
	1294.03	0.01972	0.01714	1610.8	0.93317	0.92931	1610.8	0.9057	0.91443	1610.8	0.9255	0.93375
	1298.07	0.02362	0.01995	1606.8	0.88846	0.89428	1606.8	0.915	0.90869	1606.8	0.88282	0.88955
	1302.12	0.02401	0.02641	1602.78	0.76866	0.76453	1602.78	0.81537	0.78343	1602.78	0.76866	0.76099
	1306.17	0.03036	0.03121	1598.78	0.59118	0.58458	1598.78	0.64124	0.60069	1598.78	0.59951	0.59398
	1310.21	0.03745	0.03872	1594.77	0.46613	0.45458	1594.77	0.495	0.46561	1594.77	0.45933	0.45252
	1314.26	0.04711	0.04438	1590.75	0.35513	0.34403	1590.75	0.37589	0.35305	1590.75	0.35648	0.35329
	1318.3	0.05823	0.05964	1586.74	0.27251	0.26861	1586.74	0.28628	0.27305	1586.74	0.2704	0.26632
	1322.35	0.08305	0.07839	1582.73	0.22169	0.21792	1582.73	0.22963	0.22184	1582.73	0.22256	0.21621
	1326.39	0.10733	0.10154	1578.71	0.17679	0.17614	1578.71	0.18708	0.1721	1578.71	0.17479	0.1768
	1330.44	0.13724	0.1336	1574.7	0.15467	0.15098	1574.7	0.15527	0.15732	1574.7	0.15116	0.15382
	1334.49	0.17304	0.16388	1570.68	0.13517	0.13723	1570.68	0.14011	0.13583	1570.68	0.13563	0.13525
	1338.53	0.2086	0.19517	1566.67	0.12748	0.12749	1566.67	0.12889	0.12949	1566.67	0.12833	0.1244
	1342.58	0.25465	0.23577	1562.65	0.12342	0.12419	1562.65	0.12789	0.12672	1562.65	0.12534	0.12182
	1346.62	0.29765	0.27814	1558.63	0.12177	0.12219	1558.63	0.12516	0.12095	1558.63	0.12184	0.12007
	1350.67	0.33043	0.30092	1554.61	0.10955	0.10572	1554.61	0.11581	0.11533	1554.61	0.11688	0.11005
	1354.72	0.32997	0.28305	1550.59	0.10128	0.10234	1550.59	0.10768	0.10208	1550.59	0.10295	0.10299
	1358.76	0.29431	0.2551	1546.57	0.09457	0.09268	1546.57	0.09835	0.09464	1546.57	0.09508	0.09257
	1362.81	0.24054	0.2007	1542.55	0.0835	0.08452	1542.55	0.08442	0.08886	1542.55	0.0868	0.08761
	1366.85	0.18555	0.15691	1538.52	0.08495	0.08538	1538.52	0.08428	0.0849	1538.52	0.08532	0.0823
	1370.9	0.14908	0.12629	1534.5	0.08467	0.08435	1534.5	0.09077	0.0883	1534.5	0.08259	0.08402
	1374.95	0.12172	0.10122	1530.47	0.08143	0.07883	1530.47	0.07992	0.08417	1530.47	0.07944	0.07815
	1378.99	0.10029	0.08713	1526.45	0.07149	0.07005	1526.45	0.07528	0.07402	1526.45	0.07009	0.06974
	1383.04	0.08822	0.08038	1522.42	0.07141	0.07358	1522.42	0.07417	0.07322	1522.42	0.07078	0.0705
	1387.08	0.08838	0.08381	1518.4	0.06463	0.0679	1518.4	0.06493	0.06533	1518.4	0.0628	0.06439
	1391.13	0.09114	0.08651	1514.36	0.07177	0.06957	1514.36	0.07047	0.06925	1514.36	0.07118	0.07012
	1395.18	0.0965	0.08662	1510.34	0.07702	0.08052	1510.34	0.07912	0.07831	1510.34	0.07775	0.0795
	1399.22	0.10302	0.0909	1506.3	0.08989	0.09081	1506.3	0.08308	0.08561	1506.3	0.08858	0.08633
	1403.27	0.10322	0.08786	1502.27	0.10417	0.10595	1502.27	0.09953	0.10102	1502.27	0.10177	0.10086
	1407.31	0.09769	0.08486	1498.24	0.11959	0.12157	1498.24	0.11581	0.12092	1498.24	0.12261	0.11727
	1411.36	0.09326	0.09275	1494.21	0.13047	0.13332	1494.21	0.12643	0.13043	1494.21	0.12576	0.12576
	1415.4	0.10838	0.10932	1490.17	0.12682	0.12717	1490.17	0.13192	0.12872	1490.17	0.11923	0.12025
	1419.45	0.13715	0.141	1486.14	0.10548	0.10303	1486.14	0.11194	0.10769	1486.14	0.10046	0.10431
	1423.5	0.18534	0.18406	1482.1	0.06684	0.07055	1482.1	0.07867	0.07128	1482.1	0.06902	0.06898
	1427.54	0.2193	0.20617	1478.07	0.04881	0.04597	1478.07	0.05617	0.05194	1478.07	0.0446	0.04743
	1431.59	0.20959	0.17996	1474.03	0.02907	0.03018	1474.03	0.03206	0.03047	1474.03	0.02832	0.0283
	1435.63	0.14646	0.12742	1469.99	0.02079	0.01875	1469.99	0.01996	0.01614	1469.99	0.01733	0.01698
	1439.68	0.08922	0.0757	1465.95	0.01734	0.01336	1465.95	0.01841	0.01825	1465.95	0.01862	0.01604
	1443.73	0.05274	0.04482	1461.91	0.01855	0.01609	1461.91	0.01312	0.01397	1461.91	0.01515	0.01558
	1447.77	0.03628	0.03091	1457.87	0.02128	0.02056	1457.87	0.01784	0.0193	1457.87	0.01823	0.01744
	1451.82	0.02398	0.02121	1453.83	0.02124	0.02231	1453.83	0.02301	0.02045	1453.83	0.02447	0.023
	1455.86	0.02049	0.01475	1449.78	0.03065	0.03061	1449.78	0.02858	0.02815	1449.78	0.02853	0.02443
	1459.91	0.02024	0.016	1445.74	0.04136	0.0433	1445.74	0.04154	0.04464	1445.74	0.04564	0.04324
	1463.96	0.0145	0.01216	1441.69	0.07282	0.07494	1441.69	0.06657	0.06899	1441.69	0.07107	0.07443
	1468	0.01573	0.01648	1437.65	0.1237	0.12455	1437.65	0.11073	0.12338	1437.65	0.12358	0.11976
	1472.05	0.02497	0.02431	1433.6	0.17256	0.17482	1433.6	0.16419	0.17983	1433.6	0.16744	0.16428
	1476.09	0.03721	0.04145	1429.56	0.20342	0.19299	1429.56	0.19848	0.20522	1429.56	0.18555	0.18484
	1480.14	0.05703	0.05955	1425.51	0.1714	0.16497	1425.51	0.18193	0.178	1425.51	0.15885	0.15737
	1484.19	0.08517	0.0859	1421.46	0.13242	0.12986	1421.46	0.14108	0.13757	1421.46	0.12554	0.12547
	1488.23	0.11772	0.10995	1417.41	0.10142	0.09851	1417.41	0.11094	0.10235	1417.41	0.09689	0.09915
	1492.28	0.12531	0.11349	1413.36	0.08836	0.08821	1413.36	0.09014	0.08707	1413.36	0.08233	0.08514
	1496.32	0.11757	0.09893	1409.3	0.07845	0.07723	1409.3	0.08056	0.08302	1409.3	0.07929	0.08142
	1500.37	0.09774	0.0847	1405.25	0.08002	0.08156	1405.25	0.07947	0.08303	1405.25	0.08062	0.07952
	1504.42	0.08299	0.07479	1401.2	0.08722	0.08512	1401.2	0.08454	0.09001	1401.2	0.0823	0.08479
	1508.46	0.08039	0.07615	1397.14	0.08156	0.08037	1397.14	0.0838	0.08499	1397.14	0.07639	0.07742
	1512.51	0.0766	0.07557	1393.08	0.08286	0.08332	1393.08	0.07849	0.08538	1393.08	0.07502	0.07697
	1516.55	0.07803	0.07581	1389.03	0.07812	0.07877	1389.03	0.07749	0.09538	1389.03	0.07412	0.07539
	1520.6	0.08723	0.08749	1384.97	0.07929	0.0789	1384.97	0.07722	0.09371	1384.97	0.07141	0.0764
	1524.64	0.09631	0.102	1380.92	0.07865	0.07997	1380.92	0.07618	0.09157	1380.92	0.07972	0.07777
	1528.69	0.10109	0.1137	1376.86	0.09733	0.09679	1376.86	0.08811	0.10389	1376.86	0.09684	0.09503
	1532.74	0.11672	0.12218	1372.79	0.11838	0.12068	1372.79	0.11117	0.12267	1372.79	0.11421	0.11615
	1536.78	0.11951	0.12168	1368.73	0.15735	0.15931	1368.73	0.14594	0.16095	1368.73	0.15666	0.15771
	1540.83	0.11898	0.12291	1364.67	0.20877	0.20932	1364.67	0.19152	0.21214	1364.67	0.20794	0.20326
	1544.87	0.1233	0.12885	1360.61	0.25526	0.25206	1360.61	0.24503	0.26131	1360.61	0.25127	0.24622
	1548.92	0.12427	0.12747	1356.54	0.30148	0.29742	1356.54	0.296	0.3068	1356.54	0.29193	0.28638
	1552.97	0.13358	0.13874	1352.48	0.3024	0.30375	1352.48	0.3018	0.3123	1352.48	0.28748	0.2873
	1557.01	0.13711	0.14614	1348.42	0.27781	0.27517	1348.42	0.28743	0.28939	1348.42	0.26599	0.26385
	1561.06	0.14169	0.14589	1344.35	0.22987	0.23645	1344.35	0.24744	0.24961	1344.35	0.22716	0.22192
	1565.1	0.14407	0.14433	1340.28	0.19196	0.18715	1340.28	0.20175	0.20009	1340.28	0.1813	0.17997
	1569.15	0.15909	0.16351	1336.21	0.15343	0.15317	1336.21	0.16147	0.16368	1336.21	0.14942	0.14549
	1573.2	0.17609	0.18389	1332.14	0.10994	0.11029	1332.14	0.11984	0.11991	1332.14	0.10592	0.1068
	1577.24	0.20772	0.21071	1328.07	0.08674	0.08712	1328.07	0.09475	0.09673	1328.07	0.08405	0.08436
	1581.29	0.24619	0.25159	1324	0.06518	0.06292	1324	0.07004	0.0707	1324	0.0609	0.06326
	1585.33	0.30432	0.31702	1319.93	0.04511	0.0453	1319.93	0.04829	0.04807	1319.93	0.03955	0.04168
	1589.38	0.38951	0.39781	1315.86	0.02822	0.03329	1315.86	0.03445	0.03667	1315.86	0.02574	0.03194
	1593.43	0.50315	0.53084	1311.79	0.02309	0.02735	1311.79	0.02903	0.03115	1311.79	0.02654	0.02577
	1597.47	0.67197	0.70727	1307.71	0.02314	0.02133	1307.71	0.02314	0.02862	1307.71	0.02205	0.02127
	1601.52	0.84314	0.86707	1303.63	0.01238	0.01621	1303.63	0.0173	0.02464	1303.63	0.01606	0.01487
	1605.56	0.96153	0.97124	1299.56	0.01266	0.0117	1299.56	0.01431	0.02004	1299.56	0.01244	0.01137
	1609.61	0.9289	0.91674	1295.48	0.00908	0.01048	1295.48	0.0141	0.01934	1295.48	0.00836	0.01126
	1613.65	0.81549	0.80445	1291.4	0.00982	0.00908	1291.4	0.01206	0.01277	1291.4	0.01098	0.00988
	1617.7	0.68857	0.68109	1287.32	0.01083	0.01335	1287.32	0.00885	0.01607	1287.32	0.00923	0.01128
	1621.75	0.58852	0.58483	1283.24	0.01371	0.01575	1283.24	0.00994	0.01966	1283.24	0.01607	0.01844
	1625.79	0.51658	0.52036	1279.16	0.02439	0.02329	1279.16	0.02095	0.0263	1279.16	0.02167	0.02206
	1629.84	0.47587	0.48482	1275.08	0.03789	0.03805	1275.08	0.03452	0.03806	1275.08	0.03945	0.03653
	1633.88	0.45495	0.47945	1271	0.06081	0.06736	1271	0.05722	0.06474	1271	0.06377	0.06278
	1637.93	0.44721	0.47346	1266.92	0.10534	0.10719	1266.92	0.09232	0.10537	1266.92	0.10668	0.10395
	1641.98	0.45258	0.48298	1262.83	0.16128	0.16254	1262.83	0.1461	0.16129	1262.83	0.15735	0.15678
	1646.02	0.45919	0.48617	1258.75	0.18639	0.18842	1258.75	0.18313	0.19644	1258.75	0.17568	0.1751
	1650.07	0.45883	0.47829	1254.66	0.18695	0.18516	1254.66	0.1936	0.20382	1254.66	0.1727	0.173
	1654.11	0.44884	0.45015	1250.57	0.14583	0.14387	1250.57	0.16158	0.15858	1250.57	0.13197	0.13319
	1658.16	0.40942	0.40256	1246.48	0.10401	0.10213	1246.48	0.11815	0.11429	1246.48	0.09527	0.09583
	1662.21	0.35005	0.33829	1242.4	0.06865	0.06937	1242.4	0.07899	0.07685	1242.4	0.06579	0.06506
	1666.25	0.28572	0.27639	1238.3	0.04423	0.04032	1238.3	0.05277	0.04796	1238.3	0.03607	0.03729
	1670.3	0.23812	0.23331	1234.22	0.02348	0.02342	1234.22	0.02922	0.02904	1234.22	0.02261	0.02198
	1674.34	0.20564	0.20289	1230.12	0.01846	0.02068	1230.12	0.02221	0.02243	1230.12	0.01766	0.0185
	1678.39	0.18511	0.18697	1226.03	0.01599	0.01671	1226.03	0.01807	0.01674	1226.03	0.01821	0.01617
	1682.44	0.17619	0.17705	1221.94	0.02051	0.02476	1221.94	0.02134	0.02341	1221.94	0.01978	0.02044
	1686.48	0.17075	0.17272	1217.84	0.02262	0.02425	1217.84	0.02271	0.02698	1217.84	0.02174	0.02273
	1690.53	0.16586	0.1745	1213.75	0.0187	0.02037	1213.75	0.02229	0.02289	1213.75	0.01617	0.01694
	1694.57	0.16561	0.17768	1209.65	0.0182	0.01718	1209.65	0.02061	0.01967	1209.65	0.01475	0.01599
	1698.62	0.1666	0.17343	1205.55	0.01688	0.01402	1205.55	0.01716	0.01825	1205.55	0.01326	0.01302
	1702.66	0.15974	0.16159	1201.46	0.01579	0.01687	1201.46	0.01579	0.01764	1201.46	0.01309	0.01469
	1706.71	0.14316	0.14248	1197.36	0.02263	0.02384	1197.36	0.02161	0.02378	1197.36	0.02174	0.02265
	1710.76	0.116	0.12077	1193.26	0.03563	0.03491	1193.26	0.03174	0.03637	1193.26	0.0324	0.03393
	1714.8	0.08982	0.09474	1189.16	0.03929	0.04037	1189.16	0.0408	0.04507	1189.16	0.03187	0.03422
	1718.85	0.06807	0.07147	1185.05	0.02908	0.03131	1185.05	0.03588	0.03255	1185.05	0.02592	0.02936
	1722.89	0.04812	0.05277	1180.95	0.01606	0.01666	1180.95	0.01858	0.01747	1180.95	0.01337	0.01526
	1726.94	0.03065	0.03633	1176.85	0.00703	0.00777	1176.85	0.00687	0.00624	1176.85	0.0058	0.00734
	1730.99	0.02023	0.02417	1172.75	0.00405	0.00564	1172.75	0.00448	0.00151	1172.75	0.00191	0.00279
	1735.03	0.01172	0.01778	1168.64	0.00109	0.00361	1168.64	0.00322	0.00157	1168.64	0.00172	0.00165
	1739.08	0.00575	0.01434	1164.54	0.0024	0.00524	1164.54	0.00634	0.00297	1164.54	0.00321	0.00383
	1743.12	0.00477	0.01124	1160.43	0	7.19294e-05	1160.43	0.00168	0.000627651	1160.43	0.000346093	0.000264479
	1747.17	0.00472	0.00588	1156.32	0.00095727	0.000411702	1156.32	0	0.00057743	1156.32	0	0.000826706
	1751.22	0.00542	0.00355	1152.21	0.00207	0.00431	1152.21	0.0055	0.00118	1152.21	0.00417	0.00235
				1148.1	0.00312	0.00595	1148.1	0.00567	0.00328	1148.1	0.00341	0.00563
