# Supplementary material for: Impact of clinical preparation steps and use of sex-specific reference for accurate antibiotic monitoring in body fluids
Source: Commun Med (Lond). 2025 Apr 16;5:120. doi: 10.1038/s43856-025-00823-9 (PMC12003900; doi:10.1038/s43856-025-00823-9)
Supplement: Supplementary file 2 — Supplemental Data 2 [file 43856_2025_823_MOESM2_ESM.xlsx]

## Sheet: Figure 2a
	set Concentration	pred. Concentration
	µM	µM
	frozen
	0	20.8208
	0	27.3614
	0	10.6869
	0	20.8208
	0	27.3614
	0	10.6869
	0	8.57931
	0	6.44851
	0	1.59901
	0	-11.1249
	0	-17.4983
	0	-17.9032
	0	-11.8766
	0	-11.7012
	0	-18.3393
	0	8.57931
	0	6.44851
	0	1.59901
	0	-11.1249
	0	-17.4983
	0	-17.9032
	0	20.8208
	0	27.3614
	0	10.6869
	0	-11.1249
	0	-17.4983
	0	-17.9032
	0	8.57931
	0	6.44851
	0	1.59901
	0	-11.1249
	0	-17.4983
	0	-17.9032
	0	20.8208
	0	27.3614
	0	10.6869
	0	8.57931
	0	6.44851
	0	1.59901
	0	-8.53909
	0	-1.98689
	0	-10.9501
	0	8.57931
	0	6.44851
	0	1.59901
	0	20.8208
	0	27.3614
	0	10.6869
	0	8.57931
	0	6.44851
	0	1.59901
	0	-11.1249
	0	-17.4983
	0	-17.9032
	0	8.57931
	0	6.44851
	0	1.59901
	0	20.8208
	0	27.3614
	0	10.6869
	0	-15.3621
	0	8.57931
	0	6.44851
	0	1.59901
	0	8.57931
	0	6.44851
	0	1.59901
	0	20.8208
	0	27.3614
	0	10.6869
	0	8.57931
	0	6.44851
	0	1.59901
	0	20.8208
	0	27.3614
	0	10.6869
	0	20.8208
	0	27.3614
	0	10.6869
	0	20.8208
	0	27.3614
	0	10.6869
	0	-15.3621
	0	-11.1249
	0	-17.4983
	0	-17.9032
	0	8.57931
	0	6.44851
	0	1.59901
	0	20.8208
	0	27.3614
	0	10.6869
	0	-11.1249
	0	-17.4983
	0	-17.9032
	0	8.57931
	0	6.44851
	0	1.59901
	0	-17.1072
	0	8.57931
	0	6.44851
	0	1.59901
	0	8.57931
	0	6.44851
	0	1.59901
	0	20.8208
	0	27.3614
	0	10.6869
	0	20.8208
	0	27.3614
	0	10.6869
	0	-11.1249
	0	-17.4983
	0	-17.9032
	0	-17.1072
	0	20.8208
	0	27.3614
	0	10.6869
	50	29.3663
	50	42.8512
	50	29.3663
	50	42.8512
	50	41.7058
	50	34.5378
	50	17.5001
	50	5.89231
	50	26.7176
	50	40.7007
	50	27.3756
	50	23.7821
	50	41.7058
	50	34.5378
	50	17.5001
	50	29.3663
	50	42.8512
	50	34.5378
	50	17.5001
	50	5.89231
	50	26.7176
	50	40.7007
	50	41.7058
	50	5.89231
	50	26.7176
	50	40.7007
	50	34.5378
	50	17.5001
	50	29.3663
	50	42.8512
	50	41.7058
	50	32.0391
	50	37.6763
	50	41.7058
	50	29.3663
	50	42.8512
	50	41.7058
	50	34.5378
	50	17.5001
	50	41.7058
	50	5.89231
	50	26.7176
	50	40.7007
	50	29.3663
	50	42.8512
	50	20.1591
	50	12.1701
	50	5.89231
	50	26.7176
	50	40.7007
	50	5.89231
	50	26.7176
	50	40.7007
	50	41.7058
	50	41.7058
	50	29.3663
	50	42.8512
	50	41.7058
	50	29.3663
	50	42.8512
	50	29.3663
	50	42.8512
	50	29.3663
	50	42.8512
	50	5.89231
	50	26.7176
	50	40.7007
	50	20.1591
	50	12.1701
	50	34.5378
	50	17.5001
	50	41.7058
	50	29.3663
	50	42.8512
	50	34.5378
	50	17.5001
	50	41.7058
	50	23.4649
	50	10.6474
	50	41.7058
	50	41.7058
	50	5.89231
	50	26.7176
	50	40.7007
	50	29.3663
	50	42.8512
	50	29.3663
	50	42.8512
	50	34.5378
	50	17.5001
	50	23.4649
	50	10.6474
	50	29.3663
	50	42.8512
	100	89.1771
	100	102.708
	100	89.1771
	100	102.708
	100	91.989
	100	95.8077
	100	98.5124
	100	96.1717
	100	97.2023
	100	91.989
	100	95.8077
	100	98.5124
	100	89.1771
	100	102.708
	100	98.5124
	100	96.1717
	100	91.989
	100	95.8077
	100	96.1717
	100	98.5124
	100	89.1771
	100	102.708
	100	91.989
	100	95.8077
	100	102.696
	100	87.8421
	100	91.989
	100	95.8077
	100	89.1771
	100	102.708
	100	91.989
	100	95.8077
	100	98.5124
	100	91.989
	100	95.8077
	100	96.1717
	100	89.1771
	100	102.708
	100	92.9475
	100	96.1717
	100	96.1717
	100	91.989
	100	95.8077
	100	91.989
	100	95.8077
	100	89.1771
	100	102.708
	100	91.989
	100	95.8077
	100	89.1771
	100	102.708
	100	89.1771
	100	102.708
	100	89.1771
	100	102.708
	100	96.1717
	100	92.9475
	100	98.5124
	100	91.989
	100	95.8077
	100	89.1771
	100	102.708
	100	98.5124
	100	91.989
	100	95.8077
	100	91.5188
	100	91.989
	100	95.8077
	100	91.989
	100	95.8077
	100	96.1717
	100	89.1771
	100	102.708
	100	89.1771
	100	102.708
	100	98.5124
	100	91.5188
	100	89.1771
	100	102.708
	150	149.713
	150	150.378
	150	149.713
	150	150.378
	150	166.427
	150	174.178
	150	142.867
	150	152.232
	150	157.669
	150	149.529
	150	159.285
	150	157.677
	150	166.427
	150	174.178
	150	142.867
	150	152.232
	150	149.713
	150	150.378
	150	142.867
	150	152.232
	150	157.669
	150	149.529
	150	166.427
	150	174.178
	150	157.669
	150	149.529
	150	142.867
	150	152.232
	150	149.713
	150	150.378
	150	166.427
	150	174.178
	150	165.115
	150	164.328
	150	166.427
	150	174.178
	150	149.713
	150	150.378
	150	166.427
	150	174.178
	150	142.867
	150	152.232
	150	166.427
	150	174.178
	150	157.669
	150	149.529
	150	149.713
	150	150.378
	150	151.619
	150	147.53
	150	157.669
	150	149.529
	150	157.669
	150	149.529
	150	166.427
	150	174.178
	150	166.427
	150	174.178
	150	149.713
	150	150.378
	150	166.427
	150	174.178
	150	149.713
	150	150.378
	150	149.713
	150	150.378
	150	149.713
	150	150.378
	150	157.669
	150	149.529
	150	151.619
	150	147.53
	150	142.867
	150	152.232
	150	166.427
	150	174.178
	150	149.713
	150	150.378
	150	142.867
	150	152.232
	150	166.427
	150	174.178
	150	148.341
	150	150.446
	150	166.427
	150	174.178
	150	166.427
	150	174.178
	150	157.669
	150	149.529
	150	149.713
	150	150.378
	150	149.713
	150	150.378
	150	142.867
	150	152.232
	150	148.341
	150	150.446
	150	149.713
	150	150.378
	200	183.097
	200	169.465
	200	183.097
	200	169.465
	200	210.67
	200	166.794
	200	247.627
	200	175.786
	200	214.41
	200	214.817
	200	249.966
	200	177.753
	200	210.67
	200	166.794
	200	247.627
	200	175.786
	200	183.097
	200	169.465
	200	247.627
	200	175.786
	200	214.41
	200	214.817
	200	210.67
	200	166.794
	200	214.41
	200	214.817
	200	247.627
	200	175.786
	200	183.097
	200	169.465
	200	210.67
	200	166.794
	200	253.713
	200	182.537
	200	210.67
	200	166.794
	200	183.097
	200	169.465
	200	210.67
	200	166.794
	200	247.627
	200	175.786
	200	210.67
	200	166.794
	200	214.41
	200	214.817
	200	183.097
	200	169.465
	200	244.204
	200	171.624
	200	214.41
	200	214.817
	200	214.41
	200	214.817
	200	210.67
	200	166.794
	200	210.67
	200	166.794
	200	183.097
	200	169.465
	200	210.67
	200	166.794
	200	183.097
	200	169.465
	200	183.097
	200	169.465
	200	183.097
	200	169.465
	200	214.41
	200	214.817
	200	244.204
	200	171.624
	200	247.627
	200	175.786
	200	210.67
	200	166.794
	200	183.097
	200	169.465
	200	247.627
	200	175.786
	200	210.67
	200	166.794
	200	247.568
	200	180.623
	200	210.67
	200	166.794
	200	210.67
	200	166.794
	200	214.41
	200	214.817
	200	183.097
	200	169.465
	200	183.097
	200	169.465
	200	247.627
	200	175.786
	200	247.568
	200	180.623
	200	183.097
	200	169.465
	250	199.222
	250	215.08
	250	205.056
	250	199.222
	250	215.08
	250	205.056
	250	212.285
	250	207.467
	250	202.645
	250	209.475
	250	212.285
	250	207.467
	250	202.645
	250	199.222
	250	215.08
	250	205.056
	250	207.467
	250	202.645
	250	212.285
	250	207.467
	250	202.645
	250	199.222
	250	215.08
	250	205.056
	250	212.285
	250	212.464
	250	212.285
	250	199.222
	250	215.08
	250	205.056
	250	212.285
	250	207.467
	250	202.645
	250	212.285
	250	199.222
	250	215.08
	250	205.056
	250	207.27
	250	212.285
	250	212.285
	250	199.222
	250	215.08
	250	205.056
	250	212.285
	250	199.222
	250	215.08
	250	205.056
	250	199.222
	250	215.08
	250	205.056
	250	199.222
	250	215.08
	250	205.056
	250	207.27
	250	207.467
	250	202.645
	250	212.285
	250	199.222
	250	215.08
	250	205.056
	250	207.467
	250	202.645
	250	212.285
	250	198.544
	250	212.285
	250	212.285
	250	199.222
	250	215.08
	250	205.056
	250	199.222
	250	215.08
	250	205.056
	250	207.467
	250	202.645
	250	198.544
	250	199.222
	250	215.08
	250	205.056
	300	285.156
	300	260.67
	300	285.156
	300	260.67
	300	316.173
	300	288.464
	300	297.445
	300	272.292
	300	320.405
	300	288.655
	300	276.498
	300	294.759
	300	276.211
	300	316.173
	300	288.464
	300	297.445
	300	272.292
	300	320.405
	300	285.156
	300	260.67
	300	297.445
	300	272.292
	300	320.405
	300	288.655
	300	276.498
	300	316.173
	300	288.464
	300	288.655
	300	276.498
	300	297.445
	300	272.292
	300	320.405
	300	285.156
	300	260.67
	300	316.173
	300	288.464
	300	291.033
	300	275.268
	300	316.173
	300	288.464
	300	285.156
	300	260.67
	300	316.173
	300	288.464
	300	297.445
	300	272.292
	300	320.405
	300	316.173
	300	288.464
	300	288.655
	300	276.498
	300	285.156
	300	260.67
	300	291.781
	300	272.334
	300	325.91
	300	288.655
	300	276.498
	300	288.655
	300	276.498
	300	316.173
	300	288.464
	300	316.173
	300	288.464
	300	285.156
	300	260.67
	300	316.173
	300	288.464
	300	285.156
	300	260.67
	300	285.156
	300	260.67
	300	285.156
	300	260.67
	300	288.655
	300	276.498
	300	291.781
	300	272.334
	300	325.91
	300	297.445
	300	272.292
	300	320.405
	300	316.173
	300	288.464
	300	285.156
	300	260.67
	300	297.445
	300	272.292
	300	320.405
	300	316.173
	300	288.464
	300	296.754
	300	269.776
	300	319.558
	300	316.173
	300	288.464
	300	316.173
	300	288.464
	300	288.655
	300	276.498
	300	285.156
	300	260.67
	300	285.156
	300	260.67
	300	297.445
	300	272.292
	300	320.405
	300	296.754
	300	269.776
	300	319.558
	300	285.156
	300	260.67
	350	286.667
	350	289.66
	350	338.737
	350	286.667
	350	289.66
	350	338.737
	350	304.025
	350	320.294
	350	296.379
	350	347.542
	350	326.524
	350	323.845
	350	357.253
	350	289.139
	350	341.451
	350	304.025
	350	320.294
	350	296.379
	350	347.542
	350	286.667
	350	289.66
	350	338.737
	350	296.379
	350	347.542
	350	326.524
	350	323.845
	350	357.253
	350	304.025
	350	320.294
	350	326.524
	350	323.845
	350	357.253
	350	296.379
	350	347.542
	350	286.667
	350	289.66
	350	338.737
	350	304.025
	350	320.294
	350	286.468
	350	344.677
	350	304.025
	350	320.294
	350	286.667
	350	289.66
	350	338.737
	350	304.025
	350	320.294
	350	296.379
	350	347.542
	350	304.025
	350	320.294
	350	326.524
	350	323.845
	350	357.253
	350	286.667
	350	289.66
	350	338.737
	350	286.63
	350	338.282
	350	326.524
	350	323.845
	350	357.253
	350	326.524
	350	323.845
	350	357.253
	350	304.025
	350	320.294
	350	304.025
	350	320.294
	350	286.667
	350	289.66
	350	338.737
	350	304.025
	350	320.294
	350	286.667
	350	289.66
	350	338.737
	350	286.667
	350	289.66
	350	338.737
	350	286.667
	350	289.66
	350	338.737
	350	326.524
	350	323.845
	350	357.253
	350	286.63
	350	338.282
	350	296.379
	350	347.542
	350	304.025
	350	320.294
	350	286.667
	350	289.66
	350	338.737
	350	296.379
	350	347.542
	350	304.025
	350	320.294
	350	292.189
	350	344.626
	350	304.025
	350	320.294
	350	304.025
	350	320.294
	350	326.524
	350	323.845
	350	357.253
	350	286.667
	350	289.66
	350	338.737
	350	286.667
	350	289.66
	350	338.737
	350	296.379
	350	347.542
	350	292.189
	350	344.626
	350	286.667
	350	289.66
	350	338.737
	400	377.317
	400	362.159
	400	377.317
	400	362.159
	400	379.362
	400	354.289
	400	350.73
	400	392.491
	400	368.782
	400	409.189
	400	346.763
	400	379.362
	400	354.289
	400	350.73
	400	392.491
	400	377.317
	400	362.159
	400	350.73
	400	392.491
	400	379.362
	400	354.289
	400	350.73
	400	392.491
	400	377.317
	400	362.159
	400	379.362
	400	354.289
	400	375.186
	400	419.618
	400	352.105
	400	379.362
	400	354.289
	400	377.317
	400	362.159
	400	379.362
	400	354.289
	400	350.73
	400	392.491
	400	379.362
	400	354.289
	400	377.317
	400	362.159
	400	365.423
	400	404.788
	400	347.349
	400	379.362
	400	354.289
	400	379.362
	400	354.289
	400	377.317
	400	362.159
	400	379.362
	400	354.289
	400	377.317
	400	362.159
	400	377.317
	400	362.159
	400	377.317
	400	362.159
	400	365.423
	400	404.788
	400	347.349
	400	350.73
	400	392.491
	400	379.362
	400	354.289
	400	377.317
	400	362.159
	400	350.73
	400	392.491
	400	379.362
	400	354.289
	400	364.694
	400	404.603
	400	343.637
	400	379.362
	400	354.289
	400	379.362
	400	354.289
	400	377.317
	400	362.159
	400	377.317
	400	362.159
	400	350.73
	400	392.491
	400	364.694
	400	404.603
	400	343.637
	400	377.317
	400	362.159
	450	461.028
	450	402.666
	450	461.028
	450	402.666
	450	444.371
	450	392.472
	450	416.064
	450	367.622
	450	484.106
	450	396.117
	450	475.664
	450	415.964
	450	358.482
	450	444.371
	450	392.472
	450	416.064
	450	367.622
	450	461.028
	450	402.666
	450	416.064
	450	367.622
	450	484.106
	450	396.117
	450	444.371
	450	392.472
	450	484.106
	450	396.117
	450	416.064
	450	367.622
	450	461.028
	450	402.666
	450	444.371
	450	392.472
	450	476.897
	450	415.725
	450	360.379
	450	444.371
	450	392.472
	450	461.028
	450	402.666
	450	444.371
	450	392.472
	450	416.064
	450	367.622
	450	444.371
	450	392.472
	450	484.106
	450	396.117
	450	461.028
	450	402.666
	450	471.496
	450	408.839
	450	349.002
	450	484.106
	450	396.117
	450	484.106
	450	396.117
	450	444.371
	450	392.472
	450	444.371
	450	392.472
	450	461.028
	450	402.666
	450	444.371
	450	392.472
	450	461.028
	450	402.666
	450	461.028
	450	402.666
	450	461.028
	450	402.666
	450	484.106
	450	396.117
	450	471.496
	450	408.839
	450	349.002
	450	416.064
	450	367.622
	450	444.371
	450	392.472
	450	461.028
	450	402.666
	450	416.064
	450	367.622
	450	444.371
	450	392.472
	450	481.128
	450	413.204
	450	358.201
	450	444.371
	450	392.472
	450	444.371
	450	392.472
	450	484.106
	450	396.117
	450	461.028
	450	402.666
	450	461.028
	450	402.666
	450	416.064
	450	367.622
	450	481.128
	450	413.204
	450	358.201
	450	461.028
	450	402.666
	500	458.588
	500	420.894
	500	458.588
	500	420.894
	500	467.792
	500	490.207
	500	441.262
	500	481.283
	500	447.387
	500	475.281
	500	444.57
	500	469.401
	500	467.792
	500	490.207
	500	441.262
	500	481.283
	500	458.588
	500	420.894
	500	490.207
	500	441.262
	500	481.283
	500	447.387
	500	467.792
	500	447.387
	500	490.207
	500	441.262
	500	481.283
	500	458.588
	500	420.894
	500	467.792
	500	472.446
	500	447.838
	500	472.025
	500	467.792
	500	458.588
	500	420.894
	500	467.792
	500	490.207
	500	441.262
	500	481.283
	500	467.792
	500	447.387
	500	458.588
	500	420.894
	500	473.506
	500	434.697
	500	462.967
	500	447.387
	500	447.387
	500	467.792
	500	467.792
	500	458.588
	500	420.894
	500	467.792
	500	458.588
	500	420.894
	500	458.588
	500	420.894
	500	458.588
	500	420.894
	500	447.387
	500	473.506
	500	434.697
	500	462.967
	500	490.207
	500	441.262
	500	481.283
	500	467.792
	500	458.588
	500	420.894
	500	490.207
	500	441.262
	500	481.283
	500	467.792
	500	485.069
	500	437.682
	500	472.566
	500	467.792
	500	467.792
	500	447.387
	500	458.588
	500	420.894
	500	458.588
	500	420.894
	500	490.207
	500	441.262
	500	481.283
	500	485.069
	500	437.682
	500	472.566
	500	458.588
	500	420.894
	1000	825.743
	1000	823.199
	1000	842.136
	1000	825.743
	1000	823.199
	1000	842.136
	1000	939.241
	1000	942.717
	1000	956.374
	1000	895.296
	1000	915.381
	1000	920.336
	1000	822.23
	1000	885.359
	1000	926.19
	1000	924.737
	1000	939.241
	1000	942.717
	1000	956.374
	1000	895.296
	1000	915.381
	1000	920.336
	1000	825.743
	1000	823.199
	1000	842.136
	1000	895.296
	1000	915.381
	1000	920.336
	1000	822.23
	1000	939.241
	1000	942.717
	1000	956.374
	1000	822.23
	1000	895.296
	1000	915.381
	1000	920.336
	1000	825.743
	1000	823.199
	1000	842.136
	1000	939.241
	1000	942.717
	1000	956.374
	1000	886.687
	1000	933.864
	1000	929.354
	1000	939.241
	1000	942.717
	1000	956.374
	1000	825.743
	1000	823.199
	1000	842.136
	1000	939.241
	1000	942.717
	1000	956.374
	1000	895.296
	1000	915.381
	1000	920.336
	1000	939.241
	1000	942.717
	1000	956.374
	1000	822.23
	1000	825.743
	1000	823.199
	1000	842.136
	1000	876.957
	1000	914.307
	1000	915.618
	1000	822.23
	1000	822.23
	1000	939.241
	1000	942.717
	1000	956.374
	1000	939.241
	1000	942.717
	1000	956.374
	1000	825.743
	1000	823.199
	1000	842.136
	1000	939.241
	1000	942.717
	1000	956.374
	1000	825.743
	1000	823.199
	1000	842.136
	1000	825.743
	1000	823.199
	1000	842.136
	1000	825.743
	1000	823.199
	1000	842.136
	1000	822.23
	1000	876.957
	1000	914.307
	1000	915.618
	1000	895.296
	1000	915.381
	1000	920.336
	1000	939.241
	1000	942.717
	1000	956.374
	1000	825.743
	1000	823.199
	1000	842.136
	1000	895.296
	1000	915.381
	1000	920.336
	1000	939.241
	1000	942.717
	1000	956.374
	1000	884.254
	1000	915.553
	1000	916.65
	1000	939.241
	1000	942.717
	1000	956.374
	1000	939.241
	1000	942.717
	1000	956.374
	1000	822.23
	1000	825.743
	1000	823.199
	1000	842.136
	1000	825.743
	1000	823.199
	1000	842.136
	1000	895.296
	1000	915.381
	1000	920.336
	1000	884.254
	1000	915.553
	1000	916.65
	1000	825.743
	1000	823.199
	1000	842.136
	2000	1805.35
	2000	1831.41
	2000	1812.98
	2000	1805.35
	2000	1831.41
	2000	1812.98
	2000	1871.5
	2000	1891
	2000	1845.82
	2000	1871.67
	2000	1801.13
	2000	1799.93
	2000	1793.16
	2000	1825.98
	2000	1864.1
	2000	1871.5
	2000	1891
	2000	1845.82
	2000	1871.67
	2000	1805.35
	2000	1831.41
	2000	1812.98
	2000	1845.82
	2000	1871.67
	2000	1801.13
	2000	1799.93
	2000	1793.16
	2000	1871.5
	2000	1891
	2000	1801.13
	2000	1799.93
	2000	1793.16
	2000	1845.82
	2000	1871.67
	2000	1805.35
	2000	1831.41
	2000	1812.98
	2000	1871.5
	2000	1891
	2000	1822.9
	2000	1863.07
	2000	1871.5
	2000	1891
	2000	1805.35
	2000	1831.41
	2000	1812.98
	2000	1871.5
	2000	1891
	2000	1845.82
	2000	1871.67
	2000	1871.5
	2000	1891
	2000	1801.13
	2000	1799.93
	2000	1793.16
	2000	1805.35
	2000	1831.41
	2000	1812.98
	2000	1819.88
	2000	1859.2
	2000	1801.13
	2000	1799.93
	2000	1793.16
	2000	1801.13
	2000	1799.93
	2000	1793.16
	2000	1871.5
	2000	1891
	2000	1871.5
	2000	1891
	2000	1805.35
	2000	1831.41
	2000	1812.98
	2000	1871.5
	2000	1891
	2000	1805.35
	2000	1831.41
	2000	1812.98
	2000	1805.35
	2000	1831.41
	2000	1812.98
	2000	1805.35
	2000	1831.41
	2000	1812.98
	2000	1801.13
	2000	1799.93
	2000	1793.16
	2000	1819.88
	2000	1859.2
	2000	1845.82
	2000	1871.67
	2000	1871.5
	2000	1891
	2000	1805.35
	2000	1831.41
	2000	1812.98
	2000	1845.82
	2000	1871.67
	2000	1871.5
	2000	1891
	2000	1828.26
	2000	1859.68
	2000	1871.5
	2000	1891
	2000	1871.5
	2000	1891
	2000	1801.13
	2000	1799.93
	2000	1793.16
	2000	1805.35
	2000	1831.41
	2000	1812.98
	2000	1805.35
	2000	1831.41
	2000	1812.98
	2000	1845.82
	2000	1871.67
	2000	1828.26
	2000	1859.68
	2000	1805.35
	2000	1831.41
	2000	1812.98

## Sheet: Figure 2b
	set Concentration	pred. Concentration
	µM	µM
	filtered
	0	17.9497
	0	17.7258
	0	17.9315
	0	11.8864
	0	3.7244
	0	14.0142
	0	17.912
	0	17.8967
	0	17.9329
	0	37.1599
	0	35.1044
	0	-1.9327
	0	18.4542
	0	22.0551
	0	11.4641
	0	18.4542
	0	22.0551
	0	11.4641
	0	37.1599
	0	35.1044
	0	-1.9327
	0	11.8864
	0	3.7244
	0	18.4542
	0	22.0551
	0	11.4641
	0	17.5059
	0	19.5257
	0	15.4599
	0	11.8864
	0	3.7244
	0	11.8864
	0	3.7244
	0	37.1599
	0	35.1044
	0	-1.9327
	0	11.8864
	0	3.7244
	0	37.1599
	0	35.1044
	0	-1.9327
	0	11.8864
	0	3.7244
	0	37.1599
	0	35.1044
	0	-1.9327
	0	17.9497
	0	17.7258
	0	17.9315
	0	11.8864
	0	3.7244
	0	18.4542
	0	22.0551
	0	11.4641
	0	37.1599
	0	35.1044
	0	-1.9327
	0	18.4542
	0	22.0551
	0	11.4641
	0	11.8864
	0	3.7244
	0	11.8864
	0	3.7244
	0	37.1599
	0	35.1044
	0	-1.9327
	0	37.1599
	0	35.1044
	0	-1.9327
	0	18.4542
	0	22.0551
	0	11.4641
	0	11.8864
	0	3.7244
	0	14.0142
	0	18.4542
	0	22.0551
	0	11.4641
	0	37.1599
	0	35.1044
	0	-1.9327
	0	37.1599
	0	35.1044
	0	-1.9327
	0	18.4542
	0	22.0551
	0	11.4641
	0	11.8864
	0	3.7244
	0	11.8864
	0	3.7244
	0	11.8864
	0	3.7244
	0	11.8864
	0	3.7244
	0	16.4172
	0	24.6924
	0	11.7522
	0	11.8864
	0	3.7244
	0	11.8864
	0	3.7244
	0	11.8864
	0	3.7244
	0	11.8864
	0	3.7244
	0	16.4172
	0	24.6924
	0	11.7522
	0	16.4172
	0	24.6924
	0	11.7522
	0	11.8864
	0	3.7244
	0	37.1599
	0	35.1044
	0	-1.9327
	0	11.8864
	0	3.7244
	0	11.8864
	0	3.7244
	0	18.4542
	0	22.0551
	0	11.4641
	200	194.957
	200	194.638
	200	228.143
	200	193.341
	200	189.647
	200	194.987
	200	194.756
	200	221.22
	200	198.457
	200	200.087
	200	196.766
	200	200.087
	200	196.766
	200	221.22
	200	198.457
	200	228.143
	200	193.341
	200	200.087
	200	196.766
	200	195.001
	200	195.058
	200	228.143
	200	193.341
	200	228.143
	200	193.341
	200	221.22
	200	198.457
	200	228.143
	200	193.341
	200	221.22
	200	198.457
	200	228.143
	200	193.341
	200	221.22
	200	198.457
	200	194.957
	200	194.638
	200	228.143
	200	193.341
	200	200.087
	200	196.766
	200	221.22
	200	198.457
	200	200.087
	200	196.766
	200	228.143
	200	193.341
	200	228.143
	200	193.341
	200	221.22
	200	198.457
	200	221.22
	200	198.457
	200	200.087
	200	196.766
	200	228.143
	200	193.341
	200	189.647
	200	200.087
	200	196.766
	200	221.22
	200	198.457
	200	221.22
	200	198.457
	200	200.087
	200	196.766
	200	228.143
	200	193.341
	200	228.143
	200	193.341
	200	228.143
	200	193.341
	200	228.143
	200	193.341
	200	197.61
	200	196.433
	200	228.143
	200	193.341
	200	228.143
	200	193.341
	200	228.143
	200	193.341
	200	228.143
	200	193.341
	200	197.61
	200	196.433
	200	197.61
	200	196.433
	200	228.143
	200	193.341
	200	221.22
	200	198.457
	200	228.143
	200	193.341
	200	228.143
	200	193.341
	200	200.087
	200	196.766
	400	358.418
	400	378.691
	400	366.465
	400	402.78
	400	367.942
	400	358.454
	400	378.685
	400	359.705
	400	380.622
	400	355.479
	400	383.304
	400	355.479
	400	383.304
	400	359.705
	400	380.622
	400	366.465
	400	402.78
	400	355.479
	400	383.304
	400	358.073
	400	377.093
	400	366.465
	400	402.78
	400	366.465
	400	402.78
	400	359.705
	400	380.622
	400	366.465
	400	402.78
	400	359.705
	400	380.622
	400	366.465
	400	402.78
	400	359.705
	400	380.622
	400	358.418
	400	378.691
	400	366.465
	400	402.78
	400	355.479
	400	383.304
	400	359.705
	400	380.622
	400	355.479
	400	383.304
	400	366.465
	400	402.78
	400	366.465
	400	402.78
	400	359.705
	400	380.622
	400	359.705
	400	380.622
	400	355.479
	400	383.304
	400	366.465
	400	402.78
	400	367.942
	400	355.479
	400	383.304
	400	359.705
	400	380.622
	400	359.705
	400	380.622
	400	355.479
	400	383.304
	400	366.465
	400	402.78
	400	366.465
	400	402.78
	400	366.465
	400	402.78
	400	366.465
	400	402.78
	400	355.088
	400	374.792
	400	366.465
	400	402.78
	400	366.465
	400	402.78
	400	366.465
	400	402.78
	400	366.465
	400	402.78
	400	355.088
	400	374.792
	400	355.088
	400	374.792
	400	366.465
	400	402.78
	400	359.705
	400	380.622
	400	366.465
	400	402.78
	400	366.465
	400	402.78
	400	355.479
	400	383.304
	600	679.468
	600	608.252
	600	637.488
	600	578.259
	600	590.222
	600	668.461
	600	679.339
	600	608.212
	600	637.428
	600	678.36
	600	609.034
	600	627.751
	600	677.72
	600	608.68
	600	635.421
	600	677.72
	600	608.68
	600	635.421
	600	678.36
	600	609.034
	600	627.751
	600	578.259
	600	590.222
	600	677.72
	600	608.68
	600	635.421
	600	679.405
	600	608.741
	600	636.22
	600	578.259
	600	590.222
	600	578.259
	600	590.222
	600	678.36
	600	609.034
	600	627.751
	600	578.259
	600	590.222
	600	678.36
	600	609.034
	600	627.751
	600	578.259
	600	590.222
	600	678.36
	600	609.034
	600	627.751
	600	679.468
	600	608.252
	600	637.488
	600	578.259
	600	590.222
	600	677.72
	600	608.68
	600	635.421
	600	678.36
	600	609.034
	600	627.751
	600	677.72
	600	608.68
	600	635.421
	600	578.259
	600	590.222
	600	578.259
	600	590.222
	600	678.36
	600	609.034
	600	627.751
	600	678.36
	600	609.034
	600	627.751
	600	677.72
	600	608.68
	600	635.421
	600	578.259
	600	590.222
	600	668.461
	600	677.72
	600	608.68
	600	635.421
	600	678.36
	600	609.034
	600	627.751
	600	678.36
	600	609.034
	600	627.751
	600	677.72
	600	608.68
	600	635.421
	600	578.259
	600	590.222
	600	578.259
	600	590.222
	600	578.259
	600	590.222
	600	578.259
	600	590.222
	600	676.258
	600	608.682
	600	634.465
	600	578.259
	600	590.222
	600	578.259
	600	590.222
	600	578.259
	600	590.222
	600	578.259
	600	590.222
	600	676.258
	600	608.682
	600	634.465
	600	676.258
	600	608.682
	600	634.465
	600	578.259
	600	590.222
	600	678.36
	600	609.034
	600	627.751
	600	578.259
	600	590.222
	600	578.259
	600	590.222
	600	677.72
	600	608.68
	600	635.421
	800	788.601
	800	800.998
	800	757.557
	800	834.419
	800	831.014
	800	759.041
	800	788.589
	800	800.898
	800	757.478
	800	795.274
	800	801.533
	800	759.698
	800	789.645
	800	797.467
	800	751.72
	800	789.645
	800	797.467
	800	751.72
	800	795.274
	800	801.533
	800	759.698
	800	834.419
	800	831.014
	800	759.041
	800	789.645
	800	797.467
	800	751.72
	800	787.863
	800	801.598
	800	756.079
	800	834.419
	800	831.014
	800	759.041
	800	834.419
	800	831.014
	800	759.041
	800	795.274
	800	801.533
	800	759.698
	800	834.419
	800	831.014
	800	759.041
	800	795.274
	800	801.533
	800	759.698
	800	834.419
	800	831.014
	800	759.041
	800	795.274
	800	801.533
	800	759.698
	800	788.601
	800	800.998
	800	757.557
	800	834.419
	800	831.014
	800	759.041
	800	789.645
	800	797.467
	800	751.72
	800	795.274
	800	801.533
	800	759.698
	800	789.645
	800	797.467
	800	751.72
	800	834.419
	800	831.014
	800	759.041
	800	834.419
	800	831.014
	800	759.041
	800	795.274
	800	801.533
	800	759.698
	800	795.274
	800	801.533
	800	759.698
	800	789.645
	800	797.467
	800	751.72
	800	834.419
	800	831.014
	800	759.041
	800	789.645
	800	797.467
	800	751.72
	800	795.274
	800	801.533
	800	759.698
	800	795.274
	800	801.533
	800	759.698
	800	789.645
	800	797.467
	800	751.72
	800	834.419
	800	831.014
	800	759.041
	800	834.419
	800	831.014
	800	759.041
	800	834.419
	800	831.014
	800	759.041
	800	834.419
	800	831.014
	800	759.041
	800	788.527
	800	800.575
	800	754.297
	800	834.419
	800	831.014
	800	759.041
	800	834.419
	800	831.014
	800	759.041
	800	834.419
	800	831.014
	800	759.041
	800	834.419
	800	831.014
	800	759.041
	800	788.527
	800	800.575
	800	754.297
	800	788.527
	800	800.575
	800	754.297
	800	834.419
	800	831.014
	800	759.041
	800	795.274
	800	801.533
	800	759.698
	800	834.419
	800	831.014
	800	759.041
	800	834.419
	800	831.014
	800	759.041
	800	789.645
	800	797.467
	800	751.72
	1000	984.558
	1000	1040.54
	1000	995.228
	1000	980.904
	1000	1022.76
	1000	984.557
	1000	1040.45
	1000	984.797
	1000	1031.9
	1000	1049.53
	1000	980.765
	1000	1036.57
	1000	980.765
	1000	1036.57
	1000	984.797
	1000	1031.9
	1000	1049.53
	1000	995.228
	1000	980.904
	1000	1022.76
	1000	980.765
	1000	1036.57
	1000	984.972
	1000	1040.81
	1000	995.228
	1000	980.904
	1000	1022.76
	1000	995.228
	1000	980.904
	1000	1022.76
	1000	984.797
	1000	1031.9
	1000	1049.53
	1000	995.228
	1000	980.904
	1000	1022.76
	1000	984.797
	1000	1031.9
	1000	1049.53
	1000	995.228
	1000	980.904
	1000	1022.76
	1000	984.797
	1000	1031.9
	1000	1049.53
	1000	984.558
	1000	1040.54
	1000	995.228
	1000	980.904
	1000	1022.76
	1000	980.765
	1000	1036.57
	1000	984.797
	1000	1031.9
	1000	1049.53
	1000	980.765
	1000	1036.57
	1000	995.228
	1000	980.904
	1000	1022.76
	1000	995.228
	1000	980.904
	1000	1022.76
	1000	984.797
	1000	1031.9
	1000	1049.53
	1000	984.797
	1000	1031.9
	1000	1049.53
	1000	980.765
	1000	1036.57
	1000	995.228
	1000	980.904
	1000	1022.76
	1000	980.765
	1000	1036.57
	1000	984.797
	1000	1031.9
	1000	1049.53
	1000	984.797
	1000	1031.9
	1000	1049.53
	1000	980.765
	1000	1036.57
	1000	995.228
	1000	980.904
	1000	1022.76
	1000	995.228
	1000	980.904
	1000	1022.76
	1000	995.228
	1000	980.904
	1000	1022.76
	1000	995.228
	1000	980.904
	1000	1022.76
	1000	985.144
	1000	1039.19
	1000	995.228
	1000	980.904
	1000	1022.76
	1000	995.228
	1000	980.904
	1000	1022.76
	1000	995.228
	1000	980.904
	1000	1022.76
	1000	995.228
	1000	980.904
	1000	1022.76
	1000	985.144
	1000	1039.19
	1000	985.144
	1000	1039.19
	1000	995.228
	1000	980.904
	1000	1022.76
	1000	984.797
	1000	1031.9
	1000	1049.53
	1000	995.228
	1000	980.904
	1000	1022.76
	1000	995.228
	1000	980.904
	1000	1022.76
	1000	980.765
	1000	1036.57

## Sheet: Figure 2c
	set Concentration	pred. Concentration
	µM	µM
	centrifuged
	0	0.4958
	0	0.7284
	0	0.7452
	0	-6.3337
	0	12.0655
	0	-15.8035
	0	-9.5581
	0	17.1591
	0	-20.5972
	0	18.1884
	0	-6.3337
	0	12.0655
	0	-15.8035
	0	-9.5581
	0	3.7608
	0	-7.1246
	0	4.2465
	0	-6.3337
	0	17.1591
	0	-20.5972
	0	18.1884
	0	3.7608
	0	-7.1246
	0	4.2465
	0	17.1591
	0	-20.5972
	0	18.1884
	0	17.1591
	0	-20.5972
	0	18.1884
	0	1.3323
	0	-1.0944
	0	1.8985
	0	3.7608
	0	-7.1246
	0	4.2465
	0	-6.3337
	0	-6.3337
	0	-6.3337
	0	-6.3337
	0	1.3323
	0	-1.0944
	0	1.8985
	0	0.6694
	0	0.6679
	0	0.6508
	0	-6.3337
	0	3.7608
	0	-7.1246
	0	4.2465
	0	-6.3337
	0	-6.3337
	0	1.3323
	0	-1.0944
	0	1.8985
	0	0.6694
	0	0.6679
	0	0.6508
	0	3.7608
	0	-7.1246
	0	4.2465
	0	0.4958
	0	0.7284
	0	0.7452
	0	17.1591
	0	-20.5972
	0	18.1884
	0	17.1591
	0	-20.5972
	0	18.1884
	0	-6.3337
	0	-6.3337
	0	12.0655
	0	-15.8035
	0	-9.5581
	0	17.1591
	0	-20.5972
	0	18.1884
	0	-6.3337
	0	17.1591
	0	-20.5972
	0	18.1884
	0	17.1591
	0	-20.5972
	0	18.1884
	0	17.1591
	0	-20.5972
	0	18.1884
	0	1.3323
	0	-1.0944
	0	1.8985
	0	12.0655
	0	-15.8035
	0	-9.5581
	0	-6.3337
	0	12.0655
	0	-15.8035
	0	-9.5581
	0	12.0655
	0	-15.8035
	0	-9.5581
	0	17.1591
	0	-20.5972
	0	18.1884
	0	17.1591
	0	-20.5972
	0	18.1884
	200	156.187
	200	194.825
	200	291.059
	200	170.956
	200	214.174
	200	116.081
	200	166.863
	200	271.248
	200	170.956
	200	214.174
	200	147.309
	200	189.18
	200	285.26
	200	170.956
	200	214.174
	200	116.081
	200	166.863
	200	271.248
	200	274.054
	200	283.937
	200	147.309
	200	189.18
	200	285.26
	200	274.054
	200	283.937
	200	116.081
	200	166.863
	200	271.248
	200	116.081
	200	166.863
	200	271.248
	200	157.214
	200	194.97
	200	291.216
	200	147.309
	200	189.18
	200	285.26
	200	170.956
	200	214.174
	200	170.956
	200	214.174
	200	170.956
	200	214.174
	200	170.956
	200	214.174
	200	157.214
	200	194.97
	200	291.216
	200	156.027
	200	194.641
	200	290.892
	200	170.956
	200	214.174
	200	147.309
	200	189.18
	200	285.26
	200	170.956
	200	214.174
	200	274.054
	200	283.937
	200	274.054
	200	283.937
	200	170.956
	200	214.174
	200	157.214
	200	194.97
	200	291.216
	200	156.027
	200	194.641
	200	290.892
	200	147.309
	200	189.18
	200	285.26
	200	156.187
	200	194.825
	200	291.059
	200	116.081
	200	166.863
	200	271.248
	200	116.081
	200	166.863
	200	271.248
	200	170.956
	200	214.174
	200	170.956
	200	214.174
	200	116.081
	200	166.863
	200	271.248
	200	170.956
	200	214.174
	200	116.081
	200	166.863
	200	271.248
	200	116.081
	200	166.863
	200	271.248
	200	116.081
	200	166.863
	200	271.248
	200	157.214
	200	194.97
	200	291.216
	200	274.054
	200	283.937
	200	170.956
	200	214.174
	200	116.081
	200	166.863
	200	271.248
	200	116.081
	200	166.863
	200	271.248
	400	370.153
	400	443.035
	400	497.129
	400	380.331
	400	456.764
	400	517.108
	400	364.302
	400	429.37
	400	490.292
	400	380.331
	400	456.764
	400	517.108
	400	372.081
	400	440.798
	400	496.655
	400	380.331
	400	456.764
	400	517.108
	400	364.302
	400	429.37
	400	490.292
	400	399.87
	400	450.528
	400	499.43
	400	372.081
	400	440.798
	400	496.655
	400	399.87
	400	450.528
	400	499.43
	400	364.302
	400	429.37
	400	490.292
	400	364.302
	400	429.37
	400	490.292
	400	371.159
	400	442.817
	400	498.159
	400	372.081
	400	440.798
	400	496.655
	400	380.331
	400	456.764
	400	517.108
	400	380.331
	400	456.764
	400	517.108
	400	380.331
	400	456.764
	400	517.108
	400	380.331
	400	456.764
	400	517.108
	400	371.159
	400	442.817
	400	498.159
	400	370.142
	400	442.914
	400	497.019
	400	380.331
	400	456.764
	400	517.108
	400	372.081
	400	440.798
	400	496.655
	400	380.331
	400	456.764
	400	517.108
	400	399.87
	400	450.528
	400	499.43
	400	399.87
	400	450.528
	400	499.43
	400	380.331
	400	456.764
	400	517.108
	400	371.159
	400	442.817
	400	498.159
	400	370.142
	400	442.914
	400	497.019
	400	372.081
	400	440.798
	400	496.655
	400	370.153
	400	443.035
	400	497.129
	400	364.302
	400	429.37
	400	490.292
	400	364.302
	400	429.37
	400	490.292
	400	380.331
	400	456.764
	400	517.108
	400	380.331
	400	456.764
	400	517.108
	400	364.302
	400	429.37
	400	490.292
	400	380.331
	400	456.764
	400	517.108
	400	364.302
	400	429.37
	400	490.292
	400	364.302
	400	429.37
	400	490.292
	400	364.302
	400	429.37
	400	490.292
	400	371.159
	400	442.817
	400	498.159
	400	399.87
	400	450.528
	400	499.43
	400	380.331
	400	456.764
	400	517.108
	400	364.302
	400	429.37
	400	490.292
	400	364.302
	400	429.37
	400	490.292
	600	678.792
	600	617.153
	600	541.591
	600	663.204
	600	608.412
	600	546.146
	600	666.017
	600	590.855
	600	663.204
	600	608.412
	600	546.146
	600	672.338
	600	611.897
	600	538.84
	600	663.204
	600	608.412
	600	546.146
	600	666.017
	600	590.855
	600	666.633
	600	642.506
	600	585.954
	600	672.338
	600	611.897
	600	538.84
	600	666.633
	600	642.506
	600	585.954
	600	666.017
	600	590.855
	600	666.017
	600	590.855
	600	678.914
	600	617.707
	600	541.187
	600	672.338
	600	611.897
	600	538.84
	600	663.204
	600	608.412
	600	546.146
	600	663.204
	600	608.412
	600	546.146
	600	663.204
	600	608.412
	600	546.146
	600	663.204
	600	608.412
	600	546.146
	600	678.914
	600	617.707
	600	541.187
	600	678.768
	600	617.077
	600	541.499
	600	663.204
	600	608.412
	600	546.146
	600	672.338
	600	611.897
	600	538.84
	600	663.204
	600	608.412
	600	546.146
	600	666.633
	600	642.506
	600	585.954
	600	666.633
	600	642.506
	600	585.954
	600	663.204
	600	608.412
	600	546.146
	600	678.914
	600	617.707
	600	541.187
	600	678.768
	600	617.077
	600	541.499
	600	672.338
	600	611.897
	600	538.84
	600	678.792
	600	617.153
	600	541.591
	600	666.017
	600	590.855
	600	666.017
	600	590.855
	600	663.204
	600	608.412
	600	546.146
	600	663.204
	600	608.412
	600	546.146
	600	666.017
	600	590.855
	600	663.204
	600	608.412
	600	546.146
	600	666.017
	600	590.855
	600	666.017
	600	590.855
	600	666.017
	600	590.855
	600	678.914
	600	617.707
	600	541.187
	600	666.633
	600	642.506
	600	585.954
	600	663.204
	600	608.412
	600	546.146
	600	666.017
	600	590.855
	600	666.017
	600	590.855
	800	768.057
	800	775.115
	800	781.119
	800	791.942
	800	798.549
	800	757.693
	800	765.303
	800	781.119
	800	791.942
	800	764.204
	800	771.567
	800	781.119
	800	791.942
	800	798.549
	800	757.693
	800	765.303
	800	764.204
	800	771.567
	800	798.549
	800	757.693
	800	765.303
	800	798.549
	800	757.693
	800	765.303
	800	766.501
	800	773.303
	800	764.204
	800	771.567
	800	781.119
	800	791.942
	800	781.119
	800	791.942
	800	781.119
	800	791.942
	800	781.119
	800	791.942
	800	766.501
	800	773.303
	800	768.037
	800	775.02
	800	781.119
	800	791.942
	800	764.204
	800	771.567
	800	781.119
	800	791.942
	800	781.119
	800	791.942
	800	766.501
	800	773.303
	800	768.037
	800	775.02
	800	764.204
	800	771.567
	800	768.057
	800	775.115
	800	798.549
	800	757.693
	800	765.303
	800	798.549
	800	757.693
	800	765.303
	800	781.119
	800	791.942
	800	781.119
	800	791.942
	800	798.549
	800	757.693
	800	765.303
	800	781.119
	800	791.942
	800	798.549
	800	757.693
	800	765.303
	800	798.549
	800	757.693
	800	765.303
	800	798.549
	800	757.693
	800	765.303
	800	766.501
	800	773.303
	800	781.119
	800	791.942
	800	798.549
	800	757.693
	800	765.303
	800	798.549
	800	757.693
	800	765.303
	1000	931.623
	1000	947.659
	1000	935.143
	1000	921.513
	1000	936.602
	1000	942.055
	1000	939.014
	1000	921.513
	1000	936.602
	1000	926.081
	1000	945.207
	1000	934.329
	1000	921.513
	1000	936.602
	1000	942.055
	1000	939.014
	1000	926.081
	1000	945.207
	1000	934.329
	1000	942.055
	1000	939.014
	1000	942.055
	1000	939.014
	1000	930.701
	1000	947.25
	1000	934.238
	1000	926.081
	1000	945.207
	1000	934.329
	1000	921.513
	1000	936.602
	1000	921.513
	1000	936.602
	1000	921.513
	1000	936.602
	1000	921.513
	1000	936.602
	1000	930.701
	1000	947.25
	1000	934.238
	1000	931.609
	1000	947.681
	1000	935.205
	1000	921.513
	1000	936.602
	1000	926.081
	1000	945.207
	1000	934.329
	1000	921.513
	1000	936.602
	1000	921.513
	1000	936.602
	1000	930.701
	1000	947.25
	1000	934.238
	1000	931.609
	1000	947.681
	1000	935.205
	1000	926.081
	1000	945.207
	1000	934.329
	1000	931.623
	1000	947.659
	1000	935.143
	1000	942.055
	1000	939.014
	1000	942.055
	1000	939.014
	1000	921.513
	1000	936.602
	1000	921.513
	1000	936.602
	1000	942.055
	1000	939.014
	1000	921.513
	1000	936.602
	1000	942.055
	1000	939.014
	1000	942.055
	1000	939.014
	1000	942.055
	1000	939.014
	1000	930.701
	1000	947.25
	1000	934.238
	1000	921.513
	1000	936.602
	1000	942.055
	1000	939.014
	1000	942.055
	1000	939.014

## Sheet: Figure 2d
	set Concentration	pred. Concentration
	µM	µM
	filtered + centrifuged
	0	47.0493
	0	48.8875
	0	47.0493
	0	48.8875
	0	47.0493
	0	48.8875
	0	15.9355
	0	20.2353
	0	-18.7787
	0	47.0493
	0	48.8875
	0	47.0493
	0	48.8875
	0	47.0493
	0	48.8875
	0	47.0493
	0	48.8875
	0	47.0493
	0	48.8875
	0	15.9355
	0	20.2353
	0	-18.7787
	0	15.9355
	0	20.2353
	0	-18.7787
	0	-6.30095
	0	-6.24245
	0	-6.16285
	0	47.0493
	0	48.8875
	0	-6.53435
	0	-5.56835
	0	-6.13735
	0	15.9355
	0	20.2353
	0	-18.7787
	0	-6.53435
	0	-5.56835
	0	-6.13735
	0	47.0493
	0	48.8875
	0	-2.80735
	0	4.44095
	0	-3.22725
	0	15.9355
	0	20.2353
	0	-18.7787
	0	15.9355
	0	20.2353
	0	-18.7787
	0	-6.30095
	0	-6.24245
	0	-6.16285
	0	-6.30095
	0	-6.24245
	0	-6.16285
	0	-2.80735
	0	4.44095
	0	-3.22725
	0	15.9355
	0	20.2353
	0	-18.7787
	0	-6.30095
	0	-6.24245
	0	-6.16285
	0	-6.67905
	0	-4.14215
	0	-6.99925
	0	47.0493
	0	48.8875
	0	-6.30095
	0	-6.24245
	0	-6.16285
	0	47.0493
	0	48.8875
	0	47.0493
	0	48.8875
	0	-2.80735
	0	4.44095
	0	-3.22725
	0	-6.53435
	0	-5.56835
	0	-6.13735
	0	47.0493
	0	48.8875
	0	47.0493
	0	48.8875
	0	15.9355
	0	20.2353
	0	-18.7787
	0	-6.53435
	0	-5.56835
	0	-6.13735
	0	15.9355
	0	20.2353
	0	-18.7787
	0	47.0493
	0	48.8875
	0	15.9355
	0	20.2353
	0	-18.7787
	0	-6.54005
	0	-6.22375
	0	-6.02925
	0	-6.53435
	0	-5.56835
	0	-6.13735
	0	47.0493
	0	48.8875
	0	47.0493
	0	48.8875
	0	47.0493
	0	48.8875
	0	47.0493
	0	48.8875
	0	15.9355
	0	20.2353
	0	-18.7787
	0	-6.23175
	0	-6.23365
	0	-6.24215
	0	-6.25475
	0	-6.21415
	0	-6.25925
	200	194.795
	200	191.329
	200	194.795
	200	191.329
	200	194.795
	200	191.329
	200	159.888
	200	186.769
	200	194.795
	200	191.329
	200	194.795
	200	191.329
	200	194.795
	200	191.329
	200	194.795
	200	191.329
	200	194.795
	200	191.329
	200	159.888
	200	186.769
	200	159.888
	200	186.769
	200	151.062
	200	176.495
	200	194.795
	200	191.329
	200	151.697
	200	175.917
	200	159.888
	200	186.769
	200	151.697
	200	175.917
	200	194.795
	200	191.329
	200	155.516
	200	183.18
	200	159.888
	200	186.769
	200	159.888
	200	186.769
	200	151.062
	200	176.495
	200	151.062
	200	176.495
	200	155.516
	200	183.18
	200	159.888
	200	186.769
	200	151.062
	200	176.495
	200	150.592
	200	176.832
	200	194.795
	200	191.329
	200	151.062
	200	176.495
	200	194.795
	200	191.329
	200	194.795
	200	191.329
	200	155.516
	200	183.18
	200	151.697
	200	175.917
	200	194.795
	200	191.329
	200	194.795
	200	191.329
	200	159.888
	200	186.769
	200	151.697
	200	175.917
	200	159.888
	200	186.769
	200	194.795
	200	191.329
	200	159.888
	200	186.769
	200	151.032
	200	176.291
	200	151.697
	200	175.917
	200	194.795
	200	191.329
	200	194.795
	200	191.329
	200	194.795
	200	191.329
	200	194.795
	200	191.329
	200	159.888
	200	186.769
	200	151.011
	200	176.453
	200	151.018
	200	176.464
	400	365.431
	400	418.17
	400	292.181
	400	365.431
	400	418.17
	400	292.181
	400	365.431
	400	418.17
	400	292.181
	400	376.707
	400	420.594
	400	365.431
	400	418.17
	400	292.181
	400	365.431
	400	418.17
	400	292.181
	400	365.431
	400	418.17
	400	292.181
	400	365.431
	400	418.17
	400	292.181
	400	287.99
	400	288.055
	400	288.056
	400	365.431
	400	418.17
	400	292.181
	400	376.707
	400	420.594
	400	376.707
	400	420.594
	400	287.99
	400	288.055
	400	288.056
	400	362.432
	400	414.537
	400	365.431
	400	418.17
	400	292.181
	400	362.069
	400	414.569
	400	376.707
	400	420.594
	400	362.069
	400	414.569
	400	365.431
	400	418.17
	400	292.181
	400	365.838
	400	420.654
	400	376.707
	400	420.594
	400	376.707
	400	420.594
	400	362.432
	400	414.537
	400	362.432
	400	414.537
	400	365.838
	400	420.654
	400	376.707
	400	420.594
	400	362.432
	400	414.537
	400	361.142
	400	414.964
	400	365.431
	400	418.17
	400	292.181
	400	362.432
	400	414.537
	400	365.431
	400	418.17
	400	292.181
	400	365.431
	400	418.17
	400	292.181
	400	365.838
	400	420.654
	400	362.069
	400	414.569
	400	365.431
	400	418.17
	400	292.181
	400	365.431
	400	418.17
	400	292.181
	400	376.707
	400	420.594
	400	362.069
	400	414.569
	400	376.707
	400	420.594
	400	365.431
	400	418.17
	400	292.181
	400	376.707
	400	420.594
	400	362.363
	400	414.401
	400	362.069
	400	414.569
	400	365.431
	400	418.17
	400	292.181
	400	365.431
	400	418.17
	400	292.181
	400	365.431
	400	418.17
	400	292.181
	400	365.431
	400	418.17
	400	292.181
	400	376.707
	400	420.594
	400	362.388
	400	414.514
	400	362.387
	400	414.527
	600	518.95
	600	543.808
	600	518.95
	600	543.808
	600	518.95
	600	543.808
	600	542.342
	600	542.747
	600	518.95
	600	543.808
	600	518.95
	600	543.808
	600	518.95
	600	543.808
	600	518.95
	600	543.808
	600	518.95
	600	543.808
	600	542.342
	600	542.747
	600	542.342
	600	542.747
	600	538.893
	600	532.302
	600	518.95
	600	543.808
	600	538.51
	600	531.855
	600	542.342
	600	542.747
	600	538.51
	600	531.855
	600	518.95
	600	543.808
	600	542.323
	600	534.537
	600	542.342
	600	542.747
	600	542.342
	600	542.747
	600	538.893
	600	532.302
	600	538.893
	600	532.302
	600	542.323
	600	534.537
	600	542.342
	600	542.747
	600	538.893
	600	532.302
	600	539.908
	600	532.523
	600	518.95
	600	543.808
	600	538.893
	600	532.302
	600	518.95
	600	543.808
	600	518.95
	600	543.808
	600	542.323
	600	534.537
	600	538.51
	600	531.855
	600	518.95
	600	543.808
	600	518.95
	600	543.808
	600	542.342
	600	542.747
	600	538.51
	600	531.855
	600	542.342
	600	542.747
	600	518.95
	600	543.808
	600	542.342
	600	542.747
	600	538.863
	600	532.316
	600	538.51
	600	531.855
	600	518.95
	600	543.808
	600	518.95
	600	543.808
	600	518.95
	600	543.808
	600	518.95
	600	543.808
	600	542.342
	600	542.747
	600	538.867
	600	532.249
	600	538.862
	600	532.25
	800	820.439
	800	709.409
	800	758.867
	800	820.439
	800	709.409
	800	758.867
	800	820.439
	800	709.409
	800	758.867
	800	793.56
	800	650.943
	800	735.515
	800	820.439
	800	709.409
	800	758.867
	800	820.439
	800	709.409
	800	758.867
	800	820.439
	800	709.409
	800	758.867
	800	820.439
	800	709.409
	800	758.867
	800	820.439
	800	709.409
	800	758.867
	800	793.56
	800	650.943
	800	735.515
	800	793.56
	800	650.943
	800	735.515
	800	807.965
	800	656.082
	800	736.002
	800	820.439
	800	709.409
	800	758.867
	800	808.162
	800	656.169
	800	735.694
	800	793.56
	800	650.943
	800	735.515
	800	808.162
	800	656.169
	800	735.694
	800	820.439
	800	709.409
	800	758.867
	800	810.092
	800	657.551
	800	735.336
	800	793.56
	800	650.943
	800	735.515
	800	793.56
	800	650.943
	800	735.515
	800	807.965
	800	656.082
	800	736.002
	800	807.965
	800	656.082
	800	736.002
	800	810.092
	800	657.551
	800	735.336
	800	793.56
	800	650.943
	800	735.515
	800	807.965
	800	656.082
	800	736.002
	800	808.7
	800	657.278
	800	736.868
	800	820.439
	800	709.409
	800	758.867
	800	807.965
	800	656.082
	800	736.002
	800	820.439
	800	709.409
	800	758.867
	800	820.439
	800	709.409
	800	758.867
	800	810.092
	800	657.551
	800	735.336
	800	808.162
	800	656.169
	800	735.694
	800	820.439
	800	709.409
	800	758.867
	800	820.439
	800	709.409
	800	758.867
	800	793.56
	800	650.943
	800	735.515
	800	808.162
	800	656.169
	800	735.694
	800	793.56
	800	650.943
	800	735.515
	800	820.439
	800	709.409
	800	758.867
	800	793.56
	800	650.943
	800	735.515
	800	807.938
	800	656.043
	800	735.98
	800	808.162
	800	656.169
	800	735.694
	800	820.439
	800	709.409
	800	758.867
	800	820.439
	800	709.409
	800	758.867
	800	820.439
	800	709.409
	800	758.867
	800	820.439
	800	709.409
	800	758.867
	800	793.56
	800	650.943
	800	735.515
	800	807.989
	800	656.105
	800	736.04
	800	807.986
	800	656.106
	800	736.045
	1000	911.13
	1000	944.298
	1000	911.13
	1000	944.298
	1000	911.13
	1000	944.298
	1000	965.95
	1000	925.842
	1000	911.13
	1000	944.298
	1000	911.13
	1000	944.298
	1000	911.13
	1000	944.298
	1000	911.13
	1000	944.298
	1000	911.13
	1000	944.298
	1000	965.95
	1000	925.842
	1000	965.95
	1000	925.842
	1000	965.92
	1000	926.889
	1000	911.13
	1000	944.298
	1000	965.203
	1000	926.174
	1000	965.95
	1000	925.842
	1000	965.203
	1000	926.174
	1000	911.13
	1000	944.298
	1000	975.676
	1000	925.038
	1000	965.95
	1000	925.842
	1000	965.95
	1000	925.842
	1000	965.92
	1000	926.889
	1000	965.92
	1000	926.889
	1000	975.676
	1000	925.038
	1000	965.95
	1000	925.842
	1000	965.92
	1000	926.889
	1000	967.583
	1000	924.177
	1000	911.13
	1000	944.298
	1000	965.92
	1000	926.889
	1000	911.13
	1000	944.298
	1000	911.13
	1000	944.298
	1000	975.676
	1000	925.038
	1000	965.203
	1000	926.174
	1000	911.13
	1000	944.298
	1000	911.13
	1000	944.298
	1000	965.95
	1000	925.842
	1000	965.203
	1000	926.174
	1000	965.95
	1000	925.842
	1000	911.13
	1000	944.298
	1000	965.95
	1000	925.842
	1000	965.874
	1000	926.882
	1000	965.203
	1000	926.174
	1000	911.13
	1000	944.298
	1000	911.13
	1000	944.298
	1000	911.13
	1000	944.298
	1000	911.13
	1000	944.298
	1000	965.95
	1000	925.842
	1000	965.888
	1000	926.964
	1000	965.881
	1000	926.951
	1000	989.111
	1000	1027.42
	1000	933.605
	1000	981.828
	1000	1020.7
	1000	937.918
	1000	989.111
	1000	1027.42
	1000	937.106
	1000	988.297
	1000	1033.87
	1000	931.755
	1000	921.831
	1000	965.218
	1000	931.755
	1000	921.831
	1000	965.218
	1000	931.755
	1000	921.831
	1000	965.218
	1000	937.212
	1000	988.442
	1000	1033.6
	1000	931.755
	1000	921.831
	1000	965.218
	1000	937.918
	1000	989.111
	1000	1027.42
	1000	937.253
	1000	988.324
	1000	1033.83
	1000	937.918
	1000	989.111
	1000	1027.42
	1000	931.755
	1000	921.831
	1000	965.218
	1000	937.212
	1000	988.442
	1000	1033.6
	1000	931.755
	1000	921.831
	1000	965.218
	1000	933.605
	1000	981.828
	1000	1020.7
	1000	931.755
	1000	921.831
	1000	965.218
	1000	936.148
	1000	989.289
	1000	1032.4
