# Supplementary material for: Impact of clinical preparation steps and use of sex-specific reference for accurate antibiotic monitoring in body fluids
Source: Commun Med (Lond). 2025 Apr 16;5:120. doi: 10.1038/s43856-025-00823-9 (PMC12003900; doi:10.1038/s43856-025-00823-9)
Supplement: Supplementary file 3 — Supplemental Data 3 [file 43856_2025_823_MOESM3_ESM.xlsx]

## Sheet: Figure 3a
	Wavenumber	Raman Intensity
	cm-1
		female		male
	800	0	0	0	0
	804	0	0	0	0
	808	0	0	0.00037607	0.000557562
	812	0.000609631	0.000732352	0.00129	0.00116
	816	0.00128	0.000910746	0.00223	0.00133
	820	0.00267	0.00129	0.004	0.00142
	824	0.00508	0.00138	0.00728	0.00216
	828	0.00971	0.00177	0.01314	0.0027
	832	0.01802	0.00283	0.02376	0.00513
	836	0.03045	0.00337	0.04117	0.0074
	840	0.04457	0.00466	0.05883	0.00782
	844	0.05406	0.00646	0.06756	0.01036
	848	0.04925	0.0065	0.06118	0.01051
	852	0.03574	0.0049	0.04389	0.00799
	856	0.02079	0.00251	0.02537	0.00435
	860	0.01194	0.00142	0.0146	0.00255
	864	0.00723	0.00113	0.00841	0.00171
	868	0.00463	0.000924946	0.00524	0.00128
	872	0.00311	0.00102	0.00337	0.0013
	876	0.0021	0.00121	0.00228	0.00126
	880	0.00132	0.00107	0.00132	0.000979243
	884	0.000535573	0.000709162	0.000461125	0.000483703
	888	2.83906e-05	4.2092e-05	0	0
	892	0.000120238	0.000178265	0.000207777	0.000308051
	896	0.00122	0.000626149	0.00146	0.000673439
	900	0.00314	0.000899218	0.00363	0.00108
	904	0.00493	0.00101	0.00583	0.00145
	908	0.00536	0.00117	0.00609	0.00164
	912	0.00415	0.00129	0.00458	0.00128
	916	0.00281	0.0015	0.00256	0.000855202
	920	0.00201	0.00181	0.00132	0.00138
	924	0.00227	0.00243	0.00102	0.00152
	928	0.00265	0.00263	0.00182	0.00244
	932	0.00272	0.00197	0.00228	0.00256
	936	0.00178	0.00116	0.00159	0.0016
	940	0.000953818	0.000867973	0.000915418	0.00106
	944	0.000353648	0.000524318	0.000398876	0.000591374
	948	0.000235476	0.000349117	0.000177877	0.00026372
	952	0.000286449	0.000419098	0.000156127	0.000231474
	956	0.000207445	0.000307558	0.000163795	0.000242843
	960	0.000287021	0.000425537	0.000344511	0.000510772
	964	0.000721063	0.000989813	0.000757566	0.00074421
	968	0.00151	0.00139	0.00136	0.000799156
	972	0.00228	0.00135	0.00213	0.000836398
	976	0.00365	0.00151	0.00361	0.00118
	980	0.00559	0.00182	0.00552	0.00143
	984	0.00738	0.00174	0.00786	0.00187
	988	0.01097	0.00283	0.01128	0.00215
	992	0.01845	0.00442	0.0178	0.00322
	996	0.02937	0.00518	0.02921	0.00547
	1000	0.03944	0.00536	0.04094	0.0066
	1004	0.04154	0.00601	0.04257	0.00875
	1008	0.03416	0.00536	0.03249	0.00761
	1012	0.023	0.00532	0.02188	0.00552
	1016	0.01542	0.00465	0.01588	0.0048
	1020	0.01189	0.00388	0.01283	0.00553
	1024	0.01222	0.00426	0.01303	0.00599
	1028	0.01538	0.00508	0.01577	0.00628
	1032	0.02115	0.00549	0.02125	0.00563
	1036	0.0295	0.0079	0.02741	0.00721
	1040	0.04042	0.01003	0.03572	0.01222
	1044	0.04904	0.01427	0.03872	0.01429
	1048	0.04723	0.01506	0.03384	0.01156
	1052	0.03486	0.01153	0.024	0.00736
	1056	0.01998	0.00608	0.01419	0.00496
	1060	0.01028	0.00313	0.00702	0.00275
	1064	0.00527	0.0017	0.00346	0.00157
	1068	0.00267	0.00118	0.0017	0.00102
	1072	0.00127	0.000828486	0.000876852	0.000759588
	1076	0.000478893	0.000579029	0.000237083	0.0003515
	1080	0.000127216	0.000188611	0	0
	1084	6.05781e-05	8.9813e-05	8.12726e-05	0.000120495
	1088	0.000255654	0.000379033	0.000442471	0.000561157
	1092	0.000796993	0.000648682	0.00117	0.000673793
	1096	0.0016	0.000761326	0.00206	0.000923544
	1100	0.0023	0.000830075	0.00314	0.001
	1104	0.00264	0.00109	0.00338	0.00124
	1108	0.00275	0.00116	0.00307	0.0012
	1112	0.0025	0.00136	0.00254	0.00134
	1116	0.00241	0.00147	0.00219	0.00134
	1120	0.00194	0.00165	0.00172	0.00121
	1124	0.00133	0.00152	0.00132	0.00107
	1128	0.00108	0.00111	0.00118	0.0011
	1132	0.000765771	0.000673146	0.00116	0.00122
	1136	0.000669354	0.00076624	0.001	0.0013
	1140	0.00054989	0.000789857	0.000814469	0.00121
	1144	0.00101	0.00116	0.000932401	0.00137
	1148	0.000870636	0.00108	0.000866354	0.00118
	1152	0.000880216	0.00104	0.000727721	0.000949345
	1156	0.000984497	0.00115	0.000543004	0.000741898
	1160	0.00105	0.00108	0.000719512	0.000976673
	1164	0.00133	0.00197	0.00090671	0.00109
	1168	0.00108	0.0016	0.000925535	0.00121
	1172	0.000878122	0.0013	0.00117	0.00132
	1176	0.00125	0.00183	0.00143	0.00139
	1180	0.00216	0.00255	0.0021	0.00217
	1184	0.00472	0.00292	0.00393	0.00401
	1188	0.00575	0.00354	0.00561	0.00527
	1192	0.00492	0.00244	0.00526	0.00414
	1196	0.00353	0.00247	0.00304	0.00209
	1200	0.00211	0.00246	0.00169	0.00127
	1204	0.00176	0.00186	0.00193	0.00136
	1208	0.00182	0.00128	0.00227	0.00148
	1212	0.00172	0.00129	0.00217	0.00138
	1216	0.0012	0.00124	0.00151	0.00124
	1220	0.000730254	0.00106	0.000770809	0.000798002
	1224	0.00031067	0.000460599	5.82681e-05	8.63883e-05
	1228	0.00107	0.00113	0.000878293	0.000691834
	1232	0.00376	0.00193	0.00379	0.00117
	1236	0.00923	0.00268	0.01016	0.00179
	1240	0.01834	0.00424	0.02102	0.00325
	1244	0.03111	0.00631	0.03629	0.00575
	1248	0.04528	0.00749	0.05455	0.00749
	1252	0.05597	0.00657	0.06718	0.00805
	1256	0.06083	0.00681	0.07032	0.00849
	1260	0.05611	0.00738	0.06231	0.00697
	1264	0.0429	0.00665	0.0471	0.00418
	1268	0.0285	0.00303	0.03154	0.00354
	1272	0.01845	0.0026	0.01949	0.00272
	1276	0.01235	0.00298	0.01377	0.0035
	1280	0.00914	0.00361	0.01175	0.0031
	1284	0.00835	0.00438	0.01116	0.00352
	1288	0.00792	0.00527	0.00966	0.00452
	1292	0.0088	0.00611	0.00845	0.00422
	1296	0.01089	0.00687	0.00953	0.00548
	1300	0.01406	0.00799	0.01138	0.00693
	1304	0.01645	0.00886	0.01337	0.00824
	1308	0.01753	0.00822	0.015	0.00924
	1312	0.01822	0.00631	0.017	0.00788
	1316	0.0203	0.00461	0.02035	0.00588
	1320	0.02598	0.00492	0.02643	0.00526
	1324	0.03365	0.00504	0.03416	0.00622
	1328	0.0455	0.00556	0.04609	0.00887
	1332	0.06015	0.00504	0.06086	0.01021
	1336	0.07377	0.00639	0.07537	0.00992
	1340	0.08642	0.00622	0.08888	0.00804
	1344	0.09624	0.00526	0.10278	0.00441
	1348	0.10377	0.01392	0.11315	0.00943
	1352	0.10356	0.0187	0.11054	0.01152
	1356	0.09491	0.022	0.10094	0.01188
	1360	0.07895	0.02165	0.08162	0.01074
	1364	0.06093	0.01926	0.0621	0.00826
	1368	0.04391	0.0124	0.04482	0.00804
	1372	0.03294	0.00741	0.03227	0.0061
	1376	0.02694	0.00428	0.02495	0.00477
	1380	0.02585	0.00637	0.02157	0.00438
	1384	0.0274	0.00668	0.02125	0.00508
	1388	0.02745	0.00622	0.02168	0.00507
	1392	0.02616	0.00746	0.02124	0.00467
	1396	0.02396	0.00703	0.01976	0.00528
	1400	0.02164	0.00614	0.01796	0.00452
	1404	0.01999	0.00452	0.01633	0.00521
	1408	0.01984	0.00388	0.01594	0.00588
	1412	0.02201	0.00436	0.01843	0.00774
	1416	0.02767	0.00577	0.02398	0.01057
	1420	0.03808	0.00818	0.03316	0.01381
	1424	0.04906	0.00922	0.04418	0.01749
	1428	0.0537	0.00902	0.04982	0.01882
	1432	0.04775	0.00905	0.0448	0.01723
	1436	0.03365	0.00822	0.03133	0.01243
	1440	0.01924	0.00636	0.01713	0.0083
	1444	0.00899	0.00463	0.00837	0.00487
	1448	0.00373	0.0026	0.00377	0.00265
	1452	0.00108	0.00132	0.00109	0.00133
	1456	0.000254615	0.000377492	0.000420019	0.00062272
	1460	0.00017625	0.000261308	0.00040621	0.000602246
	1464	0.0018	0.00163	0.00168	0.00135
	1468	0.00351	0.00229	0.00347	0.00175
	1472	0.0061	0.00405	0.00632	0.00215
	1476	0.00989	0.00604	0.01019	0.00283
	1480	0.01488	0.00819	0.01502	0.00311
	1484	0.01971	0.00771	0.02018	0.00361
	1488	0.02412	0.00628	0.0253	0.00614
	1492	0.0259	0.00563	0.02884	0.00669
	1496	0.02623	0.00503	0.03026	0.00716
	1500	0.02387	0.00384	0.02955	0.00794
	1504	0.02188	0.00432	0.02783	0.00713
	1508	0.02051	0.00525	0.02572	0.00542
	1512	0.02016	0.00639	0.02347	0.00375
	1516	0.01992	0.00445	0.02151	0.00293
	1520	0.02026	0.00364	0.0225	0.00276
	1524	0.02223	0.00526	0.02482	0.00316
	1528	0.02492	0.00592	0.02832	0.0034
	1532	0.02725	0.00423	0.03058	0.00384
	1536	0.02993	0.00481	0.03245	0.00463
	1540	0.03229	0.0052	0.0344	0.00524
	1544	0.03484	0.00314	0.03855	0.00654
	1548	0.03823	0.00453	0.04322	0.00637
	1552	0.04171	0.0049	0.04628	0.00768
	1556	0.04307	0.00404	0.04756	0.00803
	1560	0.04346	0.00429	0.04637	0.00743
	1564	0.0421	0.00648	0.0452	0.00696
	1568	0.04445	0.00683	0.04889	0.00517
	1572	0.05069	0.00741	0.05471	0.00475
	1576	0.06047	0.00612	0.06285	0.00346
	1580	0.07234	0.00436	0.07488	0.00467
	1584	0.08806	0.00665	0.09412	0.0082
	1588	0.11528	0.00993	0.12205	0.00881
	1592	0.15897	0.01535	0.16468	0.00721
	1596	0.21747	0.01445	0.22423	0.0151
	1600	0.28168	0.01263	0.28524	0.03535
	1604	0.32928	0.03368	0.3175	0.05443
	1608	0.33059	0.02836	0.32111	0.03193
	1612	0.28201	0.01385	0.26804	0.01447
	1616	0.23343	0.01234	0.21458	0.01449
	1620	0.195	0.01273	0.17777	0.00728
	1624	0.16909	0.01223	0.15739	0.00887
	1628	0.15483	0.0093	0.14446	0.01174
	1632	0.14341	0.00777	0.13959	0.01212
	1636	0.13919	0.00915	0.142	0.01502
	1640	0.13766	0.01082	0.14679	0.01753
	1644	0.13946	0.01187	0.14564	0.02108
	1648	0.13787	0.01294	0.15012	0.02473
	1652	0.13282	0.01588	0.14853	0.02735
	1656	0.12351	0.01767	0.13507	0.02741
	1660	0.10867	0.01785	0.11761	0.02728
	1664	0.09187	0.01867	0.09875	0.01853
	1668	0.07584	0.01523	0.0804	0.00897
	1672	0.06434	0.01006	0.06586	0.00381
	1676	0.05678	0.00686	0.05699	0.0028
	1680	0.05093	0.00631	0.05201	0.00302
	1684	0.04782	0.0059	0.04956	0.00325
	1688	0.0464	0.00551	0.04765	0.00335
	1692	0.0463	0.0044	0.04714	0.00286
	1696	0.04602	0.003	0.04658	0.00321
	1700	0.04363	0.00357	0.04476	0.00407
	1704	0.041	0.00436	0.04028	0.00542
	1708	0.03556	0.00394	0.03453	0.00543
	1712	0.02808	0.00453	0.02828	0.00508
	1716	0.02037	0.00419	0.022	0.00405
	1720	0.01479	0.00302	0.01766	0.00391
	1724	0.01028	0.00223	0.014	0.00356
	1728	0.00663	0.0021	0.01014	0.00344
	1732	0.00425	0.00217	0.00676	0.00357
	1736	0.00355	0.00238	0.00497	0.00306
	1740	0.00293	0.0018	0.00378	0.00296
	1744	0.00205	0.00155	0.00242	0.00262
	1748	0.000952615	0.0012	0.00121	0.00179
	1752	0.000319456	0.000473625	0.000690632	0.00102
	1756	0.000296173	0.000439106	0.000503866	0.000747032
	1760	0.0002061	0.000305564	0.000479546	0.000710975
	1764	0.000120485	0.000178631	0.000383287	0.000568262
	1768	0.000288666	0.000426894	0.000617169	0.000719138
	1772	0.000242223	0.00035912	0.000455624	0.000675508
	1776	0.000197571	0.000292919	0.000300838	0.000446022
	1780	0.000194056	0.000287707	0.000233422	0.000346072
	1784	0.000224297	0.000332542	0.000426107	0.000631746
	1788	0.000489748	0.000497367	0.000551091	0.000653089
	1792	0.000200282	0.000296938	0.000401458	0.000595202
	1796	0.000120343	0.00017842	0.000224953	0.000333515
	1800	0	0	0	0

## Sheet: Figure 3b,c,d
	LD1		Decision Values		Decision Values
	female	male	female	male	female	male
	LDA		SVM (linear)		SVM (radial)
	-0.98381	2.36871	1.03307	-2.39535	1.37235	-6.3
	-0.90755	2.52039	0.96117	-2.54503	1.13922	-6.47305
	-2.11002	0.58376	1.83196	-1.16288	5.67413	-1.44261
	-1.94912	0.37984	1.73061	-0.99657	5.25084	-1.03374
	-2.02609	0.51151	1.83187	-1.08061	5.3765	-1.28896
	-1.69514	0.32327	1.13996	-0.93511	3.56052	-1.16359
	-1.80395	0.63573	1.17702	-1.05558	3.5295	-2.04103
	-1.57176	0.37501	1.0004	-0.88836	3.32407	-1.81472
	-1.80527	0.51099	1.18368	-0.99021	3.49845	-1.74537
	-1.67294	0.85105	1.11684	-1.26189	3.47988	-2.49064
	-1.20135	0.54946	0.96868	-1.0241	4.8206	-1.87356
	-0.6544	0.59924	0.56269	-1.02713	5.01252	-1.98286
	-0.14996	1.2677	0.14751	-1.93931	4.11922	-1.99106
	-0.4349	0.24297	0.34527	-1.19775	4.53911	-1.12084
	1.73366	0.27521	-2.7729	-0.26351	1.00039	-1.01426
	1.56895	0.26716	-2.72221	-0.23007	1.372	-0.90367
	1.4159	0.68819	-2.52128	-0.55082	1.35067	-0.89361
	0.47031	0.51742	-0.7669	-0.40763	0.78914	-1.10635
	0.46683	0.63845	-0.74166	-0.5202	0.81032	-1.30328
	0.46638	0.91019	-0.75332	-0.7225	1.02159	-1.25586
	-0.55662	0.3156	-0.22098	-0.83865	1.1175	-0.99972
	-0.21338	-0.12655	-0.63731	-0.54447	1.09811	-0.99983
	-0.05801	0.09926	-0.80695	-0.90827	1.15716	-1.06902
	-0.40107	0.24934	-0.35806	-1.03752	1.00017	-0.70833
	-0.23823	0.17597	-0.55015	-0.93288	0.87389	-0.69245
	-2.10018	0.24576	1.21047	-0.99655	3.42577	-1.08737
	-2.07747	0.42167	1.12849	-1.19314	3.17082	-0.95798
	-1.76901	0.18812	0.93163	-0.91301	3.71124	-0.8591
	-1.05606	0.23898	1.03307	-0.99133	1.37235	-1.023
	-1.01508	1.55859	1.00918	-1.84108	1.12817	-3.84942
	-0.94498	0.5995	0.94468	-0.99975	1.09861	-2.54174
	-2.39186	1.24765	2.00615	-1.47092	6.81489	-5.03009
	-2.56792	0.62675	2.18841	-1.01522	7.18799	-2.25069
	-1.91789	0.68938	1.23129	-1.04986	3.5159	-2.9531
	-1.68394	-0.59134	1.07796	-0.21456	3.40121	-1.09945
	-1.76208	0.17538	1.13394	-0.74419	3.46686	-1.06648
	-1.70873	0.50005	1.11684	-0.99262	3.47988	-1.35619
	-1.27765	0.01207	0.96868	-0.61679	4.8206	-1.42918
	-0.74122	0.35115	0.56269	-0.90609	5.01252	-1.48323
	-0.12193	0.17647	0.02469	-0.7564	4.10187	-1.407
	-0.64584	2.37072	0.48393	-2.32925	4.58779	-6.44627
	-0.51513	2.41675	0.34527	-2.39535	4.53911	-6.3
	1.73589	2.52867	-2.71043	-2.44743	1.65931	-7.1606
	1.70384	2.47981	-2.65668	-2.40951	1.21258	-7.07181
	1.80565	0.35556	-2.77174	-0.97926	1.21529	-1.17703
	1.39975	0.39084	-2.42705	-0.99657	1.85436	-1.03374
	1.63293	0.34626	-2.66064	-0.94007	1.40651	-1.014
	0.36895	0.36133	-0.71173	-0.94538	0.93946	-1.08685
	0.23682	0.51752	-0.64186	-0.95447	0.82217	-2.13841
	-0.12089	0.54785	-0.63949	-0.99021	0.95854	-1.74537
	-0.30797	0.8887	-0.38085	-1.26189	0.88778	-2.49064
	-0.35202	0.63182	-0.35806	-1.02713	1.00017	-1.98286
	-0.37604	0.29185	-0.3812	-1.17379	0.89219	-1.13218
	-0.20987	1.00738	-0.51791	-1.73613	0.65528	-1.89631
	-1.56154	1.28837	0.81234	-1.9176	3.99799	-2.06397
	-2.09102	1.3369	1.12849	-1.98978	3.17082	-1.84281
	-1.88948	0.29543	1.02013	-1.19775	3.94254	-1.12084
	-1.59609	0.15171	0.85915	-0.20155	4.3046	-0.9251
	-2.05594	0.29304	1.15575	-0.34364	3.17488	-1.19109
	-0.85795	0.18222	1.04742	-0.22437	1.27858	-0.6192
	-0.81744	0.8004	0.99799	-0.67823	1.20162	-1.12613
	-0.71603	0.4442	0.91002	-0.40763	0.98302	-1.10635
	-0.97423	0.77256	1.12358	-0.67994	1.46625	-1.48264
	-0.77665	-0.19734	0.9139	-0.45274	1.0819	-1.06319
	-1.9812	-0.11565	1.74572	-0.50589	5.60508	-0.8532
	-1.85767	0.36245	1.7018	-1.0648	4.50305	-1.13515
	-0.27731	0.55373	0.49194	-1.15802	5.0262	-1.89612
	-0.40163	0.33829	0.58175	-1.03752	4.96503	-0.70833
	-0.33924	0.30684	0.50878	-1.00026	4.78241	-0.96691
	0.20078	0.26865	0.14751	-0.91301	4.11922	-0.8591
	0.31601	0.77458	0.02469	-1.07726	4.10187	-2.36902
	0.36401	1.30684	0.04819	-1.47092	4.44089	-5.03009
	-0.11953	0.99738	0.34527	-1.23997	4.53911	-3.03102
	1.44929	1.00932	-2.72221	-1.24394	1.372	-2.86103
	1.47874	-0.59908	-2.69786	-0.21456	1.3301	-1.09945
	1.36161	0.15387	-2.63391	-0.74419	1.57426	-1.06648
	1.31319	-0.42987	-2.52128	-0.31924	1.35067	-1.06577
	0.64808	2.54742	-0.71097	-2.35989	0.92945	-6.85555
	0.59813	2.56655	-0.76145	-2.42625	0.43417	-7.05554
	0.53292	2.61337	-0.6893	-2.4894	0.65447	-6.67098
	0.57426	2.51131	-0.68771	-2.36414	0.61428	-7.06854
	0.46927	2.60872	-0.64186	-2.42864	0.82217	-6.91774
	-0.19797	0.34103	-0.63949	-0.85592	0.95854	-1.00054
	-0.24285	0.46048	-0.66884	-0.97926	0.99394	-1.17703
	-0.24505	0.43885	-0.67775	-0.93511	1.32015	-1.16359
	-0.71198	0.88354	-0.24691	-1.25852	1.51439	-2.72982
	-1.97402	-0.1711	1.03651	-0.5502	3.77638	-0.96552
	-1.58992	0.33737	0.85915	-0.92776	4.3046	-1.70262
	-1.83237	0.32733	0.96469	-0.88836	3.73167	-1.81472
	-0.83895	0.52131	0.94902	-1.01177	0.99248	-2.16317
	-1.7327	0.85269	1.13996	-1.26189	3.56052	-2.49064
	-1.8454	0.52283	1.17702	-1.0241	3.5295	-1.87356
	-1.72867	0.80748	1.09428	-1.22747	3.45221	-2.35052
	-1.85404	1.44971	1.158	-1.9176	3.43865	-2.06397
	-1.63169	1.4438	1.00867	-1.94266	3.33335	-2.11599
	-1.79163	0.16375	1.139	-1.11164	3.47032	-1.06838
	-1.7155	0.1016	1.11684	-0.0098	3.47988	-0.92114
	-0.7157	0.5355	0.52701	-0.29868	4.59756	-0.94131
	-0.1959	0.14889	0.14751	-0.61844	4.11922	-1.07514
	-0.04524	-0.51865	0.04819	-0.29679	4.44089	-1.32538
	1.7189	0.24347	-2.7729	-1.00397	1.00039	-1.35316
	1.5525	0.02138	-2.72221	-0.90827	1.372	-1.06902
	1.57183	0.18506	-2.69786	-1.03752	1.3301	-0.70833
	1.71529	0.14001	-2.82636	-0.91301	1.35267	-0.8591
	1.26916	0.02543	-2.4397	-0.91526	1.68566	-1.01504
	0.39651	1.42251	-0.57421	-1.84108	1.31546	-3.84942
	0.62508	0.37625	-0.81919	-0.99975	0.81564	-2.54174
	0.58603	0.9118	-0.729	-1.35077	1.00433	-4.03575
	0.56613	0.78946	-0.74166	-1.26409	0.81032	-3.37076
	0.47277	1.10901	-0.68771	-1.47092	0.61428	-5.03009
	0.51165	0.84747	-0.717	-1.36102	1.09588	-3.19984
	0.57807	0.45016	-0.82375	-1.04324	0.74002	-3.24949
	-0.26707	0.54293	-0.67891	-0.81211	0.77449	-1.51292
	-0.33626	0.27259	-0.67518	-0.61679	1.27722	-1.42918
	-1.40923	0.63708	0.81234	-0.90609	3.99799	-1.48323
	-1.94451	2.37442	1.12849	-2.29033	3.17082	-6.9354
	-1.75464	2.45571	1.03651	-2.32997	3.77638	-7.68158
	-1.7141	0.4349	1.00335	-0.99657	3.91392	-1.03374
	-1.66664	0.44268	0.98227	-0.97714	3.68097	-1.14917
	-1.66968	0.40543	0.95961	-0.94007	3.72234	-1.014
	-1.63371	0.64778	0.96469	-1.13116	3.73167	-1.38454
	-1.03013	0.44495	1.03307	-0.97994	1.37235	-1.06787
	-0.74746	0.26747	0.82499	-0.82171	0.74598	-0.90985
	-0.95023	-0.01721	0.96117	-0.5502	1.13922	-0.96552
	-2.22696	0.44965	1.88719	-0.92776	6.19263	-1.70262
	-2.52342	0.25383	2.09646	-1.17379	6.98073	-1.13218
	-2.59369	0.95765	2.19374	-1.73613	6.9547	-1.89631
	-1.90274	1.13202	1.69699	-1.87244	4.95855	-2.00111
	-2.07119	0.19863	1.83187	-1.15399	5.3765	-0.99954
	-1.86827	0.25614	1.67059	-1.19916	4.7673	-1.06609
	-1.85792	0.98438	1.24397	-0.6517	3.64201	-0.99962
	-1.67944	0.29164	1.11684	-0.13276	3.47988	-1.25001
	-1.17056	0.2054	0.96868	-0.83865	4.8206	-0.99972
	-0.5311	0.000521861	0.47769	-0.70448	4.80621	-1.15645
	0.45366	-0.53217	-0.25971	-0.36532	3.65598	-1.19544
	-0.35603	-0.2113	0.34527	-0.559	4.53911	-1.06878
	1.72765	0.34443	-2.71043	-1.15802	1.65931	-1.89612
	1.69788	0.0334	-2.65668	-0.93288	1.21258	-0.69245
	1.72341	0.03665	-2.69786	-0.91301	1.3301	-0.8591
	1.61238	-0.01994	-2.66064	-0.93045	1.40651	-1.20796
	1.54783	0.09141	-2.52128	-0.99133	1.35067	-1.023
	0.61155	0.06396	-0.81919	-0.98885	0.81564	-1.06661
	0.65194	0.82075	-0.84305	-1.07726	0.97504	-2.36902
	0.51726	0.97158	-0.7029	-1.18846	0.94664	-3.58039
	0.000516802	1.38152	-0.80361	-1.47092	1.00618	-5.03009
	-0.60237	1.33277	-0.24691	-1.4729	1.51439	-3.95162
	-0.34555	0.05955	-0.35806	-0.64245	1.00017	-0.98009
	-0.20763	0.01288	-0.51791	-0.62841	0.65528	-0.96245
	-0.12034	0.0025	-0.59663	-0.6245	1.00155	-1.22574
	-1.75744	-0.00871	0.95588	-0.61679	4.35899	-1.42918
	-1.05128	0.15436	1.04742	-0.7564	1.27858	-1.407
	-0.76904	2.55479	0.77709	-2.42625	0.63093	-7.05554
	-2.54043	2.49275	1.97288	-2.37889	6.5939	-6.24459
	-2.44586	2.60427	1.88658	-2.4831	6.17667	-6.69702
	-2.28633	2.63871	1.76399	-2.54503	5.65832	-6.47305
	-2.79106	2.59006	2.19374	-2.42864	6.9547	-6.91774
	-2.19167	0.69459	1.73061	-1.16288	5.25084	-1.44261
	-1.84631	0.55476	1.14802	-1.04417	3.53257	-1.13609
	-1.92281	0.69484	1.19098	-1.13116	3.58591	-1.38454
	-1.9215	0.54236	1.17702	-1.04617	3.5295	-1.28673
	-1.95796	0.27286	1.21968	-0.82171	3.62959	-0.90985
	-1.7929	0.50326	1.11684	-0.95447	3.47988	-2.13841
	-0.71737	0.5107	0.49194	-0.98212	5.0262	-1.58944
	-0.69828	0.89864	0.48393	-1.26189	4.58779	-2.49064
	-0.56553	0.6161	0.34527	-1.0475	4.53911	-2.01343
	1.74387	0.96345	-2.67909	-1.28685	0.6498	-2.29168
	1.65303	0.14306	-2.69127	-1.00017	2.08228	-1.00906
	1.77193	1.12548	-2.77174	-1.73613	1.21529	-1.89631
	1.66917	1.32288	-2.6737	-1.87244	1.15825	-2.00111
	1.60443	1.43072	-2.63391	-1.9176	1.57426	-2.06397
	0.52099	0.38825	-0.80527	-0.34364	1.00051	-1.19109
	0.57662	0.37046	-0.84305	-0.29868	0.97504	-0.94131
	0.48421	0.68024	-0.729	-0.5202	1.00433	-1.30328
	0.40417	0.13618	-0.76145	-0.61844	0.43417	-1.07514
	0.27852	-0.03579	-0.64186	-0.60784	0.82217	-1.32486
	0.49149	-0.03579	-0.82375	-0.60784	0.74002	-1.32486
	-0.1075	0.31316	-0.80695	-0.99655	1.15716	-1.08737
	-0.33028	0.28059	-0.51791	-0.94558	0.65528	-1.26819
	-0.30252	0.30836	-0.55015	-0.99133	0.87389	-1.023
	-2.12024	0.27072	1.21047	-0.98885	3.42577	-1.06661
	-1.91941	1.58178	1.0428	-1.84108	3.56696	-3.84942
	-1.86884	0.56532	1.00335	-0.99975	3.91392	-2.54174
	-1.88043	0.76007	1.02013	-1.09649	3.94254	-2.64006
	-1.70926	0.94755	0.95588	-1.26409	4.35899	-3.37076
	-1.78547	1.24523	0.96469	-1.47092	3.73167	-5.03009
	-0.78467	0.93683	0.99799	-1.24394	1.20162	-2.86103
	-0.73631	0.48492	0.96411	-0.8961	1.08305	-1.98505
	-0.77819	1.00783	0.94902	-1.34553	0.99248	-3.70938
	-0.78825	0.1797	0.96117	-0.65444	1.13922	-1.10021
	-2.54939	-0.30015	2.09646	-0.31924	6.98073	-1.06577
	-2.06006	2.47709	1.74572	-2.42625	5.60508	-7.05554
	-2.62061	2.20848	2.18841	-2.28708	7.18799	-5.61205
	-2.08531	2.415	1.83187	-2.36414	5.3765	-7.06854
	-1.79674	2.51906	1.14802	-2.4831	3.53257	-6.69702
	-1.64989	0.61863	1.0004	-1.16288	3.32407	-1.44261
	-1.91056	0.36512	1.21968	-0.94722	3.62959	-1.19924
	-0.73136	0.4063	0.56269	-0.99657	5.01252	-1.03374
	-0.68483	0.33821	0.47769	-0.91269	4.80621	-1.01723
	-0.75282	0.47632	0.57622	-1.04617	4.81421	-1.28673
	1.43	0.51008	-2.72221	-0.95447	1.372	-2.13841
	1.45356	-0.14387	-2.69786	-0.45964	1.3301	-0.99983
	0.16765	-0.02119	-0.54031	-0.60571	0.57267	-0.92138
	0.40951	0.5004	-0.71097	-0.98212	0.92945	-1.58944
	0.54917	0.84391	-0.84305	-1.22747	0.97504	-2.35052
	0.30988	-0.05564	-0.6893	-0.0098	0.65447	-0.92114
	0.24838	0.22335	-0.64186	-0.20155	0.82217	-0.9251
	-0.34373	0.68919	-0.63949	-0.55082	0.95854	-0.89361
	-0.80759	0.82179	-0.24691	-0.6517	1.51439	-0.99962
	-0.35412	-0.14888	-0.55656	-0.628	0.81692	-1.26097
	-0.57356	-0.32008	-0.3812	-0.45274	0.89219	-1.06319
	-0.41228	-0.20386	-0.51791	-0.54447	0.65528	-0.99983
	-2.06969	0.42572	1.12849	-1.15802	3.17082	-1.89612
	-1.88703	0.37887	1.0428	-1.19314	3.56696	-0.95798
	-1.78742	0.17588	0.98227	-1.00026	3.68097	-0.96691
	-1.66423	0.05761	0.95588	-0.91526	4.35899	-1.01504
	-1.75193	0.92009	0.96469	-1.18846	3.73167	-3.58039
	-2.01933	0.57221	1.15575	-0.8961	3.17488	-1.98505
	-0.82763	-0.00301	1.00918	-0.62841	1.12817	-0.96245
	-0.74166	0.19767	0.96411	-0.73769	1.08305	-0.99998
	-0.59595	-0.44971	0.82499	-0.31924	0.74598	-1.06577
	-0.69033	0.47567	0.91002	-0.99262	0.98302	-1.35619
	-0.74192	0.23229	0.9139	-0.81211	1.0819	-1.51292
	-2.23115	0.14646	1.88719	-0.7564	6.19263	-1.407
	-2.52504	2.2353	2.09646	-2.31738	6.98073	-5.66262
	-2.59778	2.38802	2.18841	-2.29033	7.18799	-6.9354
	-1.90214	2.51229	1.69699	-2.44743	4.95855	-7.1606
	-1.83909	0.17234	1.17702	-0.85592	3.5295	-1.00054
	-1.83144	0.28337	1.18368	-0.94007	3.49845	-1.014
	-0.55764	0.38674	0.44722	-1.04417	4.84387	-1.13609
	-0.67584	0.52568	0.52701	-1.13116	4.59756	-1.38454
	-0.04406	0.27067	0.02469	-0.93511	4.10187	-1.16359
	-0.68055	0.14328	0.57622	-0.82171	4.81421	-0.90985
	1.58899	0.28535	-2.69786	-0.983	1.3301	-1.00018
	1.55366	0.19858	-2.6737	-0.87875	1.15825	-0.95955
	1.74155	0.92333	-2.82636	-1.25852	1.35267	-2.72982
	1.46992	0.84194	-2.66064	-1.75404	1.40651	-1.9001
	0.34954	-0.03032	-0.57421	-1.11164	1.31546	-1.06838
	0.53409	0.11078	-0.7669	-1.19916	0.78914	-1.06609
	0.45521	0.17984	-0.717	-1.20171	1.09588	-1.28038
	0.32332	0.44764	-0.64186	-0.29868	0.82217	-0.94131
	-0.29472	0.36292	-0.66884	-0.22437	0.99394	-0.6192
	-0.12607	0.79573	-0.80695	-0.55082	1.15716	-0.89361
	-0.16122	0.77668	-0.80361	-0.53406	1.00618	-1.19808
	-0.28049	-0.44405	-0.67518	-0.46557	1.27722	-1.11009
	-0.2107	-0.12853	-0.75748	-0.63482	1.16016	-1.26437
	-0.50909	-0.28231	-0.3812	-0.54447	0.89219	-0.99983
	-0.31229	-0.31734	-0.55015	-0.50589	0.87389	-0.8532
	-1.74048	-0.38211	0.90343	-0.46218	3.94825	-1.19443
	-1.85152	0.08095	0.96469	-1.04009	3.73167	-1.05526
	-0.80121	0.11819	0.82499	-1.0648	0.74598	-1.13515
	-0.94583	0.0284	0.94468	-0.93288	1.09861	-0.69245
	-2.3676	0.08913	1.88658	-0.99133	6.17667	-1.023
	-2.62862	1.42125	2.09646	-1.47092	6.98073	-5.03009
	-2.2214	1.0914	1.76399	-1.23997	5.65832	-3.03102
	-2.17254	0.67929	1.74572	-0.8961	5.60508	-1.98505
	-2.70087	-0.0775	2.19374	-0.64245	6.9547	-0.98009
	-2.71093	0.08151	2.18841	-0.73769	7.18799	-0.99998
	-2.1402	-0.00944	1.73061	-0.70846	5.25084	-1.18401
	-1.93379	0.34328	1.23129	-0.99262	3.5159	-1.35619
	-1.41143	2.21199	0.96868	-2.28708	4.8206	-5.61205
	-0.83646	2.35148	0.49021	-2.32925	4.69215	-6.44627
	-0.26477	2.39606	0.04819	-2.39535	4.44089	-6.3
	1.98057	2.38517	-2.77174	-2.29033	1.21529	-6.9354
	1.88042	2.45499	-2.6737	-2.40951	1.15825	-7.07181
	1.47499	0.39538	-2.3499	-0.94722	1.74055	-1.19924
	1.64109	0.42424	-2.477	-0.97714	1.75015	-1.14917
	1.83388	0.39289	-2.63391	-0.94007	1.57426	-1.014
	1.81898	0.57336	-2.66064	-1.08061	1.40651	-1.28896
	2.0542	0.31077	-2.81214	-0.87875	0.85637	-0.95955
	0.32124	-0.03566	-0.6893	-0.5502	0.65447	-0.96552
	0.37222	0.61949	-0.717	-1.01177	1.09588	-2.16317
	0.38422	0.59905	-0.71173	-1.0241	0.93946	-1.87356
	-0.26437	0.86367	-0.50198	-1.22747	1.12116	-2.35052
	-0.1649	0.99594	-0.66884	-1.73366	0.99394	-1.79761
	-0.07389	1.33121	-0.75748	-1.98978	1.16016	-1.84281
	-0.19004	1.2983	-0.55656	-1.94266	0.81692	-2.11599
	-0.25423	0.2625	-0.51791	-1.19775	0.65528	-1.12084
	-2.06921	0.27257	1.13177	-1.19916	3.71167	-1.06609
	-1.75984	0.99129	0.90343	-0.67994	3.94825	-1.48264
	-2.10214	0.26859	1.15575	-0.13276	3.17488	-1.25001
	-0.84305	-0.24762	1.04742	-0.60784	1.27858	-1.32486
	-0.5718	-0.55561	0.77709	-0.36532	0.63093	-1.19544
	-0.80529	-0.2086	0.99799	-0.628	1.20162	-1.26097
	-0.75393	0.00484	0.96411	-0.70654	1.08305	-1.00513
	-0.60626	-0.3582	0.82499	-0.46218	0.74598	-1.19443
	-0.87404	0.0828	1.02456	-0.93288	0.99973	-0.69245
	-0.77411	0.15018	0.94468	-0.99655	1.09861	-1.08737
	-1.9679	0.01548	1.65498	-0.93045	4.39975	-1.20796
	-2.53399	-0.03641	2.00615	-0.84804	6.81489	-0.90447
	-2.10793	0.03475	1.74357	-0.92244	5.36626	-1.28245
	-2.70787	0.74914	2.18841	-0.99975	7.18799	-2.54174
	-2.13792	0.77653	1.83187	-1.01522	5.3765	-2.25069
	-1.9866	0.13002	1.23129	-0.6771	3.5159	-0.99824
	-1.88768	-0.38323	1.19098	-0.30432	3.58591	-1.10972
	-1.92212	0.0459	1.24397	-0.61679	3.64201	-1.42918
	-1.84268	2.32558	1.18409	-2.37889	3.57433	-6.24459
	-1.91487	2.25551	1.21968	-2.32925	3.62959	-6.44627
	-0.45624	2.34066	0.44722	-2.37526	4.84387	-6.87918
	-0.44277	2.31085	0.45448	-2.36414	4.5586	-7.06854
	-0.51604	0.61452	0.49021	-1.08061	4.69215	-1.28896
	-0.40427	0.4529	0.41933	-0.983	4.66579	-1.00018
	1.57082	0.71968	-2.7729	-1.05558	1.00039	-2.04103
	1.46442	-0.021	-2.79972	-0.45964	1.33593	-0.99983
	0.40105	0.10053	-0.57421	-0.60571	1.31546	-0.92138
	0.57696	0.50226	-0.77627	-0.92776	0.8382	-1.70262
	0.39874	0.58511	-0.62895	-0.98212	1.14525	-1.58944
	0.35617	0.22149	-0.64186	-1.00017	0.82217	-1.00906
	-0.40938	1.39429	-0.66884	-1.9176	0.99394	-2.06397
	-0.23827	0.34989	-0.80695	-1.0975	1.15716	-1.30146
	-0.36526	0.18193	-0.59663	-0.20155	1.00155	-0.9251
	-2.26311	0.63611	1.12849	-0.56345	3.17082	-1.10562
	-2.059	0.86359	1.0428	-0.78745	3.56696	-1.26724
	-1.66239	0.5824	0.85915	-0.5202	4.3046	-1.30328
	-1.93775	-0.5924	0.98227	-0.29679	3.68097	-1.32538
	-0.81992	-0.22394	1.03307	-0.61457	1.37235	-1.18468
	-0.50383	0.00457	0.77709	-0.70511	0.63093	-0.95353
	-0.60571	-0.28749	0.87615	-0.50589	0.85524	-0.8532
	-0.78802	-0.22394	1.02456	-0.559	0.99973	-1.06878
	-0.6859	-0.3474	0.9139	-0.46218	1.0819	-1.19443
	-2.25421	0.11274	1.87446	-0.90827	5.98139	-1.06902
	-2.28252	0.18349	1.88658	-0.91301	6.17667	-0.8591
	-2.09899	0.24196	1.83187	-0.99133	5.3765	-1.023
	-1.94727	0.21517	1.7018	-0.98885	4.50305	-1.06661
	-1.88766	1.32932	1.24397	-1.35077	3.64201	-4.03575
	-1.84891	1.4737	1.158	-1.4729	3.43865	-3.95162
	-1.85184	1.3013	1.1684	-1.34553	3.47382	-3.70938
	-0.69488	0.94463	0.52701	-1.04324	4.59756	-3.24949
	-0.62518	0.09688	0.49021	-0.67249	4.69215	-1.28164
	-0.06571	0.12665	0.02469	-0.71464	4.10187	-0.98818
	-0.00625	0.11777	0.04819	-0.6771	4.44089	-0.99824
	-0.52772	-0.35738	0.41933	-0.31924	4.66579	-1.06577
	1.67198	0.2865	-2.7729	-0.81211	1.00039	-1.51292
	1.48362	2.33005	-2.65668	-2.34774	1.21258	-6.44061
	1.57191	2.36068	-2.77174	-2.32925	1.21529	-6.44627
	1.22075	2.45459	-2.477	-2.37526	1.75015	-6.87918
	0.36062	2.52613	-0.57421	-2.4831	1.31546	-6.69702
	0.58917	2.52769	-0.81919	-2.42864	0.81564	-6.91774
	0.57183	0.62113	-0.80527	-1.16288	1.00051	-1.44261
	0.43954	0.38731	-0.68771	-0.97714	0.61428	-1.14917
	0.3653	0.32615	-0.62895	-0.92107	1.14525	-1.41182
	0.51692	0.5183	-0.7029	-1.01177	0.94664	-2.16317
	-0.43464	0.8972	-0.50198	-1.28685	1.12116	-2.29168
	-0.33773	1.06088	-0.63949	-1.79433	0.95854	-1.69831
	-0.37951	0.02818	-0.67775	-1.11164	1.32015	-1.06838
	-2.01751	0.09633	1.00025	-0.0098	3.54034	-0.92114
	-2.10493	0.5145	1.13177	-0.29868	3.71167	-0.94131
	-2.00991	0.18872	1.03651	-0.04865	3.77638	-0.85031
	-0.87656	0.29803	1.04742	-0.13276	1.27858	-1.25001
	-0.84145	0.19982	0.99021	-0.83865	1.18593	-0.99972
	-0.74236	-0.61538	0.91002	-0.36532	0.98302	-1.19544
	-0.83572	-0.12691	0.98338	-0.63482	1.0355	-1.26437
	-0.91089	0.03198	1.0685	-1.03752	1.30056	-0.70833
	-0.79028	-0.09982	0.9139	-0.94838	1.0819	-1.0007
	-2.17953	0.03519	1.87446	-0.99655	5.98139	-1.08737
	-2.19146	0.02571	1.88719	-0.99133	6.19263	-1.023
	-2.12415	-0.0881	1.83196	-0.92244	5.67413	-1.28245
	-1.96166	-0.01576	1.73061	-0.98885	5.25084	-1.06661
	-2.04159	0.53147	1.83187	-0.99975	5.3765	-2.54174
	-1.84977	1.05359	1.67059	-1.35077	4.7673	-4.03575
	-1.92165	0.98658	1.23129	-1.36102	3.5159	-3.19984
	-1.75852	0.98853	1.14802	-1.34553	3.53257	-3.70938
	-1.84974	0.63665	1.17702	-1.04986	3.5295	-2.9531
	-1.85444	0.6099	1.21968	-1.04324	3.62959	-3.24949
	-1.83398	0.30898	1.1684	-0.73769	3.47382	-0.99998
	-1.83785	-0.39273	1.18368	-0.30432	3.49845	-1.10972
	-1.73575	0.24128	1.08948	-0.74419	3.40037	-1.06648
	-0.62736	2.38269	0.49194	-2.37889	5.0262	-6.24459
	-0.57646	2.414	0.43691	-2.37526	4.53997	-6.87918
	-0.02488	2.41903	0.04819	-2.40951	4.44089	-7.07181
	1.61034	0.59296	-2.65668	-1.12556	1.21258	-1.35002
	1.79587	0.82599	-2.82636	-1.26422	1.35267	-1.64251
	1.54175	0.37347	-2.63391	-0.93511	1.57426	-1.16359
	1.47414	0.68363	-2.52128	-1.05558	1.35067	-2.04103
	0.29397	-0.11842	-0.57421	-0.45964	1.31546	-0.99983
	0.48547	-0.01598	-0.74166	-0.60571	0.81032	-0.92138
	0.39782	1.25708	-0.717	-1.94266	1.09588	-2.11599
	0.27616	0.08444	-0.64186	-1.11164	0.82217	-1.06838
	-0.31841	0.13776	-0.50198	-1.0975	1.12116	-1.30146
	-0.11638	0.52544	-0.80361	-0.29868	1.00618	-0.94131
	-0.31885	0.44003	-0.51791	-0.22437	0.65528	-0.6192
	-0.22675	1.12006	-0.59663	-0.78745	1.00155	-1.26724
	-1.99789	1.05111	0.95961	-0.67994	3.72234	-1.48264
	-0.91361	1.11079	1.00918	-0.7225	1.12817	-1.25586
	-0.87216	-0.15013	0.99021	-0.61844	1.18593	-1.07514
	-0.87416	-0.10991	0.98338	-0.70448	1.0355	-1.15645
	-0.75387	-0.29722	0.87615	-0.67278	0.85524	-1.31503
	-1.01877	-0.35234	1.12358	-0.60784	1.46625	-1.32486
	-0.84278	-0.65755	0.94468	-0.36532	1.09861	-1.19544
	-2.18052	-0.52069	1.87446	-0.46557	5.98139	-1.11009
	-1.86695	-0.31087	1.65498	-0.628	4.39975	-1.26097
	-2.48546	0.06797	2.09646	-1.0648	6.98073	-1.13515
	-2.54671	-0.00144	2.19374	-0.91301	6.9547	-0.8591
	-2.03602	-0.06388	1.83187	-0.92244	5.3765	-1.28245
	-1.71148	1.28099	1.07796	-1.35077	3.40121	-4.03575
	-1.75758	0.86642	1.13996	-1.04324	3.56052	-3.24949
	-1.82897	0.1025	1.18409	-0.6771	3.57433	-0.99824
	-1.79194	0.1819	1.13394	-0.74419	3.46686	-1.06648
	-1.63418	-0.42637	1.0004	-0.31924	3.32407	-1.06577
	-1.78921	0.27221	1.14621	-0.81211	3.5084	-1.51292
	-0.58463	0.01886	0.43591	-0.61679	4.93287	-1.42918
	-0.72131	0.35733	0.57622	-0.90609	4.81421	-1.48323
	-0.54118	2.37124	0.41933	-2.37889	4.66579	-6.24459
	1.59922	2.45577	-2.74723	-2.4894	1.64518	-6.67098
	1.5433	2.29809	-2.65668	-2.32925	1.21258	-6.44627
	1.72328	2.50035	-2.81214	-2.54503	0.85637	-6.47305
	0.47564	2.51908	-0.80527	-2.56155	1.00051	-6.53999
	0.43843	0.64276	-0.75332	-1.16288	1.02159	-1.44261
	0.27119	0.38994	-0.62895	-0.97926	1.14525	-1.17703
	0.44314	0.56573	-0.82375	-1.08061	0.74002	-1.28896
	-0.60285	0.43844	-0.22098	-0.97994	1.1175	-1.06787
	-0.19843	0.37105	-0.67891	-0.93511	0.77449	-1.16359
	-0.26059	0.90414	-0.63731	-1.25852	1.09811	-2.72982
	-0.25832	-0.14305	-0.67518	-0.45964	1.27722	-0.99983
	-0.44544	0.49807	-0.35806	-0.98212	1.00017	-1.58944
	-0.31148	0.58754	-0.51791	-1.01177	0.65528	-2.16317
	-2.20623	0.67323	1.21047	-1.11386	3.42577	-1.92451
	-0.7902	1.08321	1.04742	-1.75404	1.27858	-1.9001
	-0.75594	1.13888	0.99799	-1.79433	1.20162	-1.69831
	-0.74829	1.23565	0.98338	-1.87244	1.0355	-2.00111
	-0.82077	1.34314	1.0685	-1.9176	1.30056	-2.06397
	-0.70975	0.2659	0.9139	-0.20155	1.0819	-0.9251
	-1.87755	0.38924	1.65498	-0.29868	4.39975	-0.94131
	-2.45699	0.75648	2.09646	-0.56345	6.98073	-1.10562
	-1.95337	0.92467	1.73061	-0.67823	5.25084	-1.12613
	-1.87208	0.17664	1.69699	-0.83865	4.95855	-0.99972
	-2.03133	-0.12199	1.83187	-0.63482	5.3765	-1.26437
	-1.91423	-0.3853	1.23129	-0.45274	3.5159	-1.06319
	-1.84663	0.39478	1.19098	-1.15802	3.58591	-1.89612
	-1.80146	0.35824	1.18409	-1.19314	3.57433	-0.95798
	-1.84949	0.03292	1.17702	-0.91526	3.5295	-1.01504
	-1.77634	0.12975	1.139	-0.98885	3.47032	-1.06661
	-0.67994	1.3734	0.44722	-1.47092	4.84387	-5.03009
	-0.67027	0.65022	0.43691	-0.8961	4.53997	-1.98505
	-0.27046	0.21156	0.14751	-0.70846	4.11922	-1.18401
	-0.5653	2.42616	0.34527	-2.39535	4.53911	-6.3
	1.61229	2.50147	-2.74723	-2.32997	1.64518	-7.68158
	1.7344	2.58031	-2.7729	-2.54503	1.00039	-6.47305
	1.58806	2.54661	-2.69786	-2.42864	1.3301	-6.91774
	1.4272	0.30457	-2.52128	-0.94007	1.35067	-1.014
	0.38742	0.48078	-0.71097	-1.08061	0.92945	-1.28896
	0.43358	0.73483	-0.82375	-1.26422	0.74002	-1.64251
	0.40622	0.30539	-0.7029	-0.983	0.94664	-1.00018
	-0.29491	0.90314	-0.59663	-1.25852	1.00155	-2.72982
	-2.25175	0.38985	1.21047	-0.92107	3.42577	-1.41182
	-1.8568	0.48427	0.95588	-0.98212	4.35899	-1.58944
	-0.86254	0.48888	1.03307	-0.9471	1.37235	-1.63687
	-0.81742	1.21679	1.00918	-1.9176	1.12817	-2.06397
	-0.81708	0.08184	1.04742	-1.08669	1.27858	-1.12794
	-0.79576	0.37332	0.99799	-0.34364	1.20162	-1.19109
	-0.74588	0.90647	0.96411	-0.67823	1.08305	-1.12613
	-0.78855	0.10627	0.98338	-0.13929	1.0355	-0.89813
	-0.83534	0.66384	1.02456	-0.5202	0.99973	-1.30328
	-1.60252	0.87402	1.65498	-0.67994	4.39975	-1.48264
	-2.05441	-0.41216	1.97288	-0.42978	6.5939	-1.10818
	-1.81592	-0.12966	1.76399	-0.628	5.65832	-1.26097
	-1.76053	-0.27963	1.74572	-0.46218	5.60508	-1.19443
	-1.79656	0.23526	1.14802	-1.06029	3.53257	-1.1805
	-1.89381	0.39562	1.24397	-1.19314	3.64201	-0.95798
	-1.83021	0.19474	1.139	-0.94558	3.47032	-1.26819
	-1.80491	1.30008	1.14621	-1.4729	3.5084	-3.95162
	-0.57437	0.59427	0.49194	-0.8961	5.0262	-1.98505
	-0.70357	0.76908	0.58175	-1.04986	4.96503	-2.9531
	-0.67679	0.74784	0.52701	-1.04324	4.59756	-3.24949
	-0.61377	0.00106	0.47769	-0.67249	4.80621	-1.28164
	1.28866	0.03619	-2.69127	-0.6771	2.08228	-0.99824
	1.36274	-0.48295	-2.74723	-0.32139	1.64518	-1.22939
	0.3016	0.20065	-0.74166	-0.81211	0.81032	-1.51292
	0.15431	0.11569	-0.62895	-0.7564	1.14525	-1.407
	-0.30024	2.28642	-0.67518	-2.39535	1.27722	-6.3
	-0.37099	2.44614	-0.38085	-2.56155	0.88778	-6.53999
	-0.23363	0.23961	-0.55656	-0.85592	0.81692	-1.00054
	-1.64257	0.7714	0.90343	-1.26422	3.94825	-1.64251
	-1.49901	0.20088	0.81405	-0.82171	4.25464	-0.90985
	-1.78534	0.26791	0.96469	-0.87875	3.73167	-0.95955
	-0.99781	0.52324	1.03307	-0.98212	1.37235	-1.58944
	-0.88062	0.87448	0.95796	-1.26189	1.06852	-2.49064
	-0.69392	0.59499	0.77709	-1.0241	0.63093	-1.87356
	-1.04515	0.6894	1.12358	-1.11386	1.46625	-1.92451
	-2.03303	0.23026	1.57771	-1.17379	4.33426	-1.13218
	-2.45012	0.83278	1.88719	-1.6719	6.19263	-1.75106
	-2.37779	0.3558	1.83196	-0.26351	5.67413	-1.01426
	-2.26705	0.93619	1.74357	-0.67823	5.36626	-1.12613
	-2.22913	0.18407	1.73061	-0.13929	5.25084	-0.89813
	-1.93378	0.87108	1.24397	-0.6517	3.64201	-0.99962
	-1.85825	0.59535	1.18409	-0.40763	3.57433	-1.10635
	-1.8986	0.71326	1.17702	-0.5202	3.5295	-1.30328
	-1.78095	-0.18626	1.09428	-0.61844	3.45221	-1.07514
	-1.78614	0.05717	1.08948	-0.83865	3.40037	-0.99972
	-1.76125	-0.35517	1.11684	-0.60784	3.47988	-1.32486
	-0.82129	-0.582	0.49194	-0.42978	5.0262	-1.10818
	-0.81598	-0.22564	0.49021	-0.63482	4.69215	-1.26437
	-0.27772	-0.11759	0.02469	-0.70654	4.10187	-1.00513
	1.81744	-0.39386	-2.79972	-0.50589	1.33593	-0.8532
	1.71738	-0.45696	-2.65668	-0.46218	1.21258	-1.19443
	1.80912	0.15803	-2.77174	-1.00397	1.21529	-1.35316
	1.30589	0.32258	-2.3499	-1.15802	1.74055	-1.89612
	1.89996	0.12013	-2.82636	-1.03752	1.35267	-0.70833
	1.42469	1.21872	-2.42705	-1.26409	1.85436	-3.37076
	1.88597	1.20978	-2.81214	-1.24394	0.85637	-2.86103
	0.5752	0.80098	-0.84305	-0.8961	0.97504	-1.98505
	0.49165	0.96426	-0.74166	-1.04986	0.81032	-2.9531
	0.4827	-0.61802	-0.75332	-0.21456	1.02159	-1.09945
	0.31471	0.01073	-0.62895	-0.67249	1.14525	-1.28164
	-0.41831	0.01938	-0.50198	-0.64245	1.12116	-0.98009
	-0.32955	0.09167	-0.66884	-0.70846	0.99394	-1.18401
	-1.73226	-0.03562	0.81234	-0.6245	3.99799	-1.22574
	-2.27653	-0.4403	1.21047	-0.30432	3.42577	-1.10972
	-2.16547	2.65281	1.13177	-2.36414	3.71167	-7.06854
	-2.04171	2.72734	1.02013	-2.4831	3.94254	-6.69702
	-1.96652	0.31964	0.98227	-1.16288	3.68097	-1.44261
	-1.89969	0.08059	0.95588	-0.94722	4.35899	-1.19924
	-0.82606	0.1283	0.95796	-0.99657	1.06852	-1.03374
	-0.86605	0.12161	0.99021	-0.97714	1.18593	-1.14917
	-0.86901	0.09614	0.99799	-0.94007	1.20162	-1.014
	-0.82898	0.10793	0.96411	-0.94538	1.08305	-1.08685
	-0.77077	0.06647	0.91002	-0.91269	0.98302	-1.01723
	-0.85834	0.25821	0.98338	-1.08061	1.0355	-1.28896
	-2.07883	0.50508	1.87446	-1.26422	5.98139	-1.64251
	-2.03705	0.18508	1.83196	-1.04617	5.67413	-1.28673
	-1.96887	0.0111	1.76399	-0.87875	5.65832	-0.95955
	-1.96522	-0.19421	1.83187	-0.45964	5.3765	-0.99983
	-1.91464	-0.12167	1.23129	-0.5502	3.5159	-0.96552
	-1.84753	0.49061	1.19098	-0.99021	3.58591	-1.74537
	-1.73775	0.46063	1.09428	-0.98212	3.45221	-1.58944
	-1.62978	0.46392	1.00867	-0.9471	3.33335	-1.63687
	-1.74369	-0.10381	1.08948	-1.17379	3.40037	-1.13218
	-1.34587	-0.1492	0.96868	-1.15399	4.8206	-0.99954
	-0.73862	-0.03047	0.48393	-1.20171	4.58779	-1.28038
	1.75991	0.19581	-2.71043	-0.20155	1.65931	-0.9251
	1.72819	0.22321	-2.69127	-0.22437	2.08228	-0.6192
	1.79254	0.05067	-2.74723	-0.13929	1.64518	-0.89813
	1.90631	0.27881	-2.82636	-0.70511	1.35267	-0.95353
	1.67278	0.21957	-2.63391	-0.70654	1.57426	-1.00513
	0.35041	0.32006	-0.77627	-0.99655	0.8382	-1.08737
	0.19123	1.63864	-0.62895	-1.84108	1.14525	-3.84942
	-0.13812	0.68021	-0.63949	-0.99975	0.95854	-2.54174
	-0.16648	1.16619	-0.67775	-1.35077	1.32015	-4.03575
	-0.16177	1.01526	-0.55656	-1.23997	0.81692	-3.03102
	-0.38873	1.29099	-0.3812	-1.4729	0.89219	-3.95162
	-2.2141	-0.2838	1.21047	-0.67249	3.42577	-1.28164
	-1.88977	-0.24052	0.96469	-0.71464	3.73167	-0.98818
	-0.75717	-0.09946	0.77709	-0.73769	0.63093	-0.99998
	-1.03313	-0.33031	1.02456	-0.6245	0.99973	-1.22574
	-1.04768	-0.16284	1.0685	-0.74419	1.30056	-1.06648
	-2.18722	-0.77526	1.88719	-0.32139	6.19263	-1.22939
	-2.27537	0.17294	1.97288	-0.99262	6.5939	-1.35619
	-2.19549	2.10244	1.88658	-2.34774	6.17667	-6.44061
	-2.35035	0.47766	2.00615	-0.94538	6.81489	-1.08685
	-1.9287	0.57345	1.7018	-1.04417	4.50305	-1.13609
	-1.59008	0.576	1.0004	-1.04617	3.32407	-1.28673
	-1.78435	0.31352	1.158	-0.82171	3.43865	-0.90985
	-1.59788	0.85427	1.00867	-1.26189	3.33335	-2.49064
	-0.84663	0.58117	0.56269	-1.0241	5.01252	-1.87356
	1.85383	0.62037	-2.71043	-1.0475	1.65931	-2.01343
	1.8146	0.63843	-2.65668	-1.02713	1.21258	-1.98286
	1.9129	1.15424	-2.77174	-1.75404	1.21529	-1.9001
	1.41158	1.40035	-2.3499	-1.94266	1.74055	-2.11599
	1.56408	0.32284	-2.4397	-0.23007	1.68566	-0.90367
	1.75146	0.73042	-2.66064	-0.56345	1.40651	-1.10562
	0.38264	-0.30532	-0.7669	-0.61844	0.78914	-1.07514
	0.46521	-0.82108	-0.84305	-0.29679	0.97504	-1.32538
	0.3791	-0.45245	-0.77627	-0.60784	0.8382	-1.32486
	0.39927	-0.44569	-0.82375	-0.61457	0.74002	-1.18468
	0.33987	-0.61301	-0.7029	-0.46557	0.94664	-1.11009
	-0.09629	-0.33681	-0.63949	-0.63482	0.95854	-1.26437
	-0.116	0.04692	-0.66884	-1.0648	0.99394	-1.13515
	-0.10618	-0.12321	-0.67775	-0.90827	1.32015	-1.06902
	0.02311	-0.09223	-0.80361	-0.94838	1.00618	-1.0007
	-0.33812	0.21492	-0.35806	-1.19314	1.00017	-0.95798
	-2.1475	-0.10591	1.12875	-0.93045	3.06526	-1.20796
	-1.954	-0.10695	1.00335	-0.91526	3.91392	-1.01504
	-1.96489	1.76131	1.02013	-1.84108	3.94254	-3.84942
	-0.99089	1.2911	1.03307	-1.35077	1.37235	-4.03575
	-0.94479	1.43929	1.04742	-1.4729	1.27858	-3.95162
	-0.90361	0.90095	0.98338	-1.04324	1.0355	-3.24949
	-0.78557	-0.46614	0.87615	-0.21456	0.85524	-1.09945
	-0.97917	0.25012	1.0685	-0.74419	1.30056	-1.06648
	-0.85477	2.40525	0.9139	-2.39535	1.0819	-6.3
	-2.29281	2.38257	1.97288	-2.29033	6.5939	-6.9354
	-2.20818	2.46026	1.88658	-2.32997	6.17667	-7.68158
	-2.05432	2.51669	1.83187	-2.42864	5.3765	-6.91774
	-1.8627	0.31848	1.67059	-0.94722	4.7673	-1.19924
	-1.91632	0.33335	1.7018	-0.94538	4.50305	-1.08685
	-1.74053	0.48321	1.14802	-1.08061	3.53257	-1.28896
	-1.70781	0.23849	1.09428	-0.87875	3.45221	-0.95955
	-1.71493	0.71468	1.08948	-1.05558	3.40037	-2.04103
	-0.62444	-0.03897	0.49021	-0.45964	4.69215	-0.99983
	-0.1446	0.03831	0.14751	-0.5502	4.11922	-0.96552
	-0.008	0.48288	0.04819	-0.92776	4.44089	-1.70262
	-0.57003	0.73838	0.48393	-1.11386	4.58779	-1.92451
	1.6327	0.95819	-2.69127	-1.73613	2.08228	-1.89631
	1.72426	0.9491	-2.77174	-1.73366	1.21529	-1.79761
	1.65745	1.27688	-2.69786	-1.98978	1.3301	-1.84281
	1.32381	1.2334	-2.42705	-1.94266	1.85436	-2.11599
	0.48593	0.16075	-0.74166	-1.08669	0.81032	-1.12794
	0.47278	0.17162	-0.77627	-1.0975	0.8382	-1.30146
	0.47024	0.30815	-0.75332	-0.34364	1.02159	-1.19109
	0.48488	0.28536	-0.82375	-0.29868	0.74002	-0.94131
	0.44044	0.18946	-0.7029	-0.22437	0.94664	-0.6192
	-0.5815	0.04985	-0.22098	-0.13929	1.1175	-0.89813
	-0.16202	0.8326	-0.67891	-0.7225	0.77449	-1.25586
	-0.04118	0.22101	-0.80695	-0.83865	1.15716	-0.99972
	-0.19869	-0.16288	-0.67518	-0.60784	1.27722	-1.32486
	-0.12409	-0.32784	-0.75748	-0.46557	1.16016	-1.11009
	-0.22638	-0.21917	-0.55656	-0.50589	0.81692	-0.8532
	-0.24839	-0.15348	-0.55015	-0.559	0.87389	-1.06878
	-2.1272	0.33774	1.0428	-1.06029	3.56696	-1.1805
	-1.85933	1.8423	0.90343	-1.84108	3.94825	-3.84942
	-2.07809	1.22568	1.02013	-1.23997	3.94254	-3.03102
	-0.63515	1.23703	0.87615	-1.24394	0.85524	-2.86103
	-0.82929	1.32509	1.0685	-1.34553	1.30056	-3.70938
	-1.79931	-0.03998	1.7018	-0.64245	4.50305	-0.98009
	-1.64948	-0.19915	1.07796	-0.53254	3.40121	-1.04382
	-1.82485	-0.09487	1.24397	-0.6245	3.64201	-1.22574
	-1.80269	-0.50523	1.17702	-0.31924	3.5295	-1.06577
	-1.59405	2.16898	1.00867	-2.31738	3.33335	-5.66262
	-1.70717	2.29915	1.08948	-2.32997	3.40037	-7.68158
	-0.49108	0.63063	0.34527	-1.16288	4.53911	-1.44261
	1.50789	0.39102	-2.6737	-0.94722	1.15825	-1.19924
	1.09005	0.43128	-2.3499	-0.99657	1.74055	-1.03374
	0.46042	0.41488	-0.75332	-0.97714	1.02159	-1.14917
	0.30344	0.38316	-0.62895	-0.94007	1.14525	-1.014
	0.45789	0.35886	-0.82375	-0.91269	0.74002	-1.01723
	-0.57073	0.50139	-0.22098	-1.04417	1.1175	-1.13609
	-0.32516	0.43296	-0.50198	-0.97994	1.12116	-1.06787
	-0.26526	0.49323	-0.66884	-1.04617	0.99394	-1.28673
	-0.14275	0.2382	-0.80361	-0.82171	1.00618	-0.90985
	-0.26438	0.91208	-0.67518	-1.25852	1.27722	-2.72982
	-0.23281	-0.05899	-0.55656	-0.45964	0.81692	-0.99983
	-1.41176	0.45979	0.81234	-0.92107	3.99799	-1.41182
	-1.6729	0.45665	0.95961	-0.92776	3.72234	-1.70262
	-1.54884	0.87922	0.95588	-1.26189	4.35899	-2.49064
	-1.64018	0.60633	0.96469	-1.0241	3.73167	-1.87356
		0.29462		-1.08669		-1.12794
		0.40437		-1.19916		-1.06609
		0.30953		-1.0975		-1.30146
		0.16377		-0.26351		-1.01426
		0.24983		-0.34364		-1.19109
		0.13161		-0.22437		-0.6192
		0.55905		-0.56345		-1.10562
		0.65487		-0.6517		-0.99962
		0.5009		-0.5202		-1.30328
		-0.15355		-0.60784		-1.32486
		0.06974		-0.70511		-0.95353
		-0.11909		-0.628		-1.26097
		-0.29402		-0.45274		-1.06319
		-0.18468		-0.54447		-0.99983
		0.34793		-1.0648		-1.13515
		0.24566		-0.93288		-0.69245
		1.10847		-1.23997		-3.03102
		1.37916		-1.4729		-3.95162
		0.10967		-0.71464		-0.98818
		2.29427		-2.39535		-6.3
		2.30439		-2.36414		-7.06854
		2.28194		-2.35784		-6.55454
		2.46928		-2.56155		-6.53999
		0.65753		-1.16288		-1.44261
		0.28491		-0.85592		-1.00054
		0.42149		-0.97714		-1.14917
		0.41795		-0.94538		-1.08685
		0.39262		-0.983		-1.00018
		0.45875		-0.95447		-2.13841
		0.86073		-1.25852		-2.72982
		1.38633		-1.9176		-2.06397
		1.38391		-1.94266		-2.11599
		-0.05049		-0.0098		-0.92114
		0.21153		-0.20155		-0.9251
		0.80514		-0.6517		-0.99962
		0.6349		-0.5202		-1.30328
		0.65629		-0.53406		-1.19808
		0.14009		-0.13276		-1.25001
		0.20574		-0.83865		-0.99972
		-0.45506		-0.42978		-1.10818
		-0.1776		-0.628		-1.26097
		-0.23698		-0.54447		-0.99983
		0.40654		-1.15802		-1.89612
		0.20455		-1.03752		-0.70833
		0.00665		-0.84804		-0.90447
		0.07617		-0.92244		-1.28245
		0.74723		-1.07726		-2.36902
		0.6225		-0.99975		-2.54174
		0.82363		-1.14463		-3.07574
		0.18093		-0.67249		-1.28164
		2.4493		-2.32925		-6.44627
		2.54253		-2.37526		-6.87918
		2.48788		-2.29033		-6.9354
		2.65048		-2.56155		-6.53999
		2.55893		-2.40951		-7.07181
		0.28992		-0.94722		-1.19924
		0.49163		-1.12556		-1.35002
		0.53222		-1.13116		-1.38454
		0.46094		-1.08061		-1.28896
		0.73368		-1.05558		-2.04103
		0.47349		-0.92107		-1.41182
		0.56804		-0.98212		-1.58944
		0.67169		-1.01177		-2.16317
		0.95184		-1.26189		-2.49064
		0.13573		-1.17379		-1.13218
		0.85144		-1.75404		-1.9001
		0.80886		-1.73366		-1.79761
		0.92535		-1.79433		-1.69831
		0.02755		-1.08669		-1.12794
		0.0347		-1.0975		-1.30146
		0.2026		-1.20171		-1.28038
		0.38179		-0.26351		-1.01426
		0.98334		-0.67823		-1.12613
		0.15175		-0.04865		-0.85031
		0.62365		-0.40763		-1.10635
		0.76366		-0.53406		-1.19808
		1.00614		-0.7225		-1.25586
		0.10494		-0.70448		-1.15645
		-0.06993		-0.67278		-1.31503
		-0.12302		-0.60784		-1.32486
		-0.28846		-0.46557		-1.11009
		0.27797		-1.0648		-1.13515
		0.25328		-1.03752		-0.70833
		0.4187		-1.19314		-0.95798
		0.19438		-0.91301		-0.8591
		0.1384		-0.93045		-1.20796
		0.21252		-0.98885		-1.06661
		1.16428		-1.24394		-2.86103
		1.25291		-1.36102		-3.19984
		-0.02149		-0.70846		-1.18401
		-0.56014		-0.30432		-1.10972
		-0.57141		-0.31924		-1.06577
		-0.56205		-0.32139		-1.22939
		0.08622		-0.81211		-1.51292

## Sheet: Figure 3e
	1-Specificity		Sensitivity			1-Specificity		Sensitivity			1-Specificity		Sensitivity
	LDA					SVM (linear)					SVM (radial)
	0	0	0	0		0	0	0	0		0	0	0	0
	0	0	0.01697	0.00782		0.02127	0.00865	0	0		0	0	0.08797	0.03378
	0.003	0.00471	0.09074	0.03519		0.0897	0.02689	0.0016	0.00281		0	0	0.5489	0.09389
	0.01897	0.02226	0.09859	0.03682		0.11549	0.03912	0.01755	0.01541		0	0	0.87565	0.04321
	0.04071	0.04789	0.10127	0.034		0.12509	0.04364	0.04972	0.03218		5.17672e-05	9.53801e-05	0.97059	0.02262
	0.06764	0.05733	0.10328	0.03374		0.13084	0.0461	0.09835	0.03615		0.000211644	0.000337144	0.98419	0.0146
	0.09614	0.06223	0.1094	0.03479		0.13084	0.0461	0.10623	0.0377		0.000378343	0.000588312	0.99246	0.01111
	0.11074	0.06215	0.12399	0.04094		0.13084	0.0461	0.11217	0.03838		0.000764438	0.000739054	0.99756	0.00434
	0.12299	0.05427	0.14246	0.04807		0.13084	0.0461	0.11811	0.03915		0.00124	0.000852824	1	0
	0.12703	0.05194	0.15864	0.05186		0.13084	0.0461	0.1314	0.04615		0.00183	0.000835233	1	0
	0.12876	0.0492	0.1781	0.05469		0.13084	0.0461	0.1445	0.05188		0.00242	0.00082246	1	0
	0.12876	0.0492	0.1903	0.05605		0.13084	0.0461	0.156	0.05689		0.00301	0.000814732	1	0
	0.12876	0.0492	0.20598	0.05793		0.13084	0.0461	0.16356	0.05941		0.00361	0.000812193	1	0
	0.13032	0.04673	0.22481	0.06138		0.13084	0.0461	0.16868	0.05985		0.0042	0.000814892	1	0
	0.13084	0.0461	0.25391	0.06976		0.13084	0.0461	0.17381	0.06033		0.00479	0.000822777	1	0
	0.13084	0.0461	0.27512	0.07174		0.13084	0.0461	0.1807	0.06016		0.00538	0.000835701	1	0
	0.13111	0.04613	0.2992	0.07235		0.13084	0.0461	0.18875	0.06059		0.00597	0.000853435	1	0
	0.13332	0.04844	0.3264	0.08557		0.13084	0.0461	0.20313	0.06519		0.00656	0.000875687	1	0
	0.1417	0.05323	0.3486	0.08839		0.13084	0.0461	0.21567	0.0692		0.00716	0.000902123	1	0
	0.15566	0.06551	0.37343	0.09282		0.13084	0.0461	0.25465	0.07307		0.00775	0.000932387	1	0
	0.1734	0.07462	0.39845	0.09267		0.13084	0.0461	0.30145	0.06756		0.00834	0.00096612	1	0
	0.1858	0.07832	0.44182	0.10162		0.13084	0.0461	0.3324	0.07083		0.00893	0.001	1	0
	0.19698	0.08146	0.47597	0.10375		0.13084	0.0461	0.40091	0.07147		0.00952	0.00104	1	0
	0.22339	0.08521	0.51692	0.11335		0.13084	0.0461	0.49839	0.0837		0.01011	0.00108	1	0
	0.23871	0.08785	0.54132	0.11321		0.13084	0.0461	0.58473	0.09066		0.0107	0.00113	1	0
	0.24947	0.08004	0.58619	0.12259		0.13561	0.04808	0.6404	0.09234		0.0113	0.00118	1	0
	0.25228	0.07545	0.63349	0.12887		0.1569	0.05166	0.66589	0.09086		0.01189	0.00122	1	0
	0.25638	0.07354	0.66707	0.12925		0.19498	0.0668	0.67887	0.08123		0.01248	0.00127	1	0
	0.26134	0.07215	0.70153	0.12185		0.22981	0.07151	0.70354	0.07894		0.01307	0.00132	1	0
	0.26206	0.07055	0.74224	0.11611		0.28269	0.08513	0.75237	0.06181		0.01366	0.00138	1	0
	0.26535	0.06848	0.77753	0.10838		0.31598	0.07463	0.81065	0.05017		0.01425	0.00143	1	0
	0.26957	0.07104	0.80983	0.09426		0.33443	0.06985	0.8332	0.05044		0.01485	0.00148	1	0
	0.27437	0.07445	0.84182	0.08324		0.36021	0.07107	0.8685	0.03964		0.01544	0.00154	1	0
	0.28505	0.08143	0.86189	0.07108		0.36397	0.07379	0.89715	0.03313		0.01603	0.00159	1	0
	0.29391	0.08676	0.88307	0.06863		0.37024	0.07298	0.91106	0.02916		0.01662	0.00165	1	0
	0.31042	0.09379	0.8941	0.06389		0.38147	0.07016	0.92115	0.02876		0.01721	0.00171	1	0
	0.32074	0.09491	0.90727	0.06142		0.38206	0.07024	0.94809	0.02705		0.0178	0.00177	1	0
	0.33666	0.09667	0.92299	0.05434		0.38918	0.07269	0.96453	0.02434		0.01839	0.00182	1	0
	0.35637	0.097	0.93578	0.0474		0.3949	0.07463	0.98429	0.02072		0.01899	0.00188	1	0
	0.37569	0.10295	0.94582	0.04699		0.39718	0.07505	0.99142	0.01608		0.01958	0.00194	1	0
	0.39492	0.09456	0.95654	0.0437		0.40074	0.07531	0.99505	0.0115		0.02017	0.002	1	0
	0.41464	0.08774	0.96967	0.03091		0.4048	0.07577	0.99775	0.00621		0.02076	0.00206	1	0
	0.42548	0.08801	0.97567	0.02672		0.41054	0.07697	1	0		0.02135	0.00212	1	0
	0.43675	0.08693	0.97929	0.02269		0.42012	0.08031	1	0		0.02194	0.00218	1	0
	0.45023	0.0861	0.98586	0.01959		0.42606	0.08193	1	0		0.02254	0.00224	1	0
	0.46207	0.08647	0.98794	0.01995		0.43153	0.08304	1	0		0.02313	0.0023	1	0
	0.47575	0.08526	0.99197	0.01534		0.43633	0.08323	1	0		0.02372	0.00236	1	0
	0.49484	0.08249	0.99711	0.00897		0.44114	0.08349	1	0		0.02431	0.00243	1	0
	0.52497	0.07949	0.99711	0.00897		0.44595	0.08381	1	0		0.0249	0.00249	1	0
	0.55446	0.08326	1	0		0.45285	0.08434	1	0		0.02549	0.00255	1	0
	0.58434	0.07662	1	0		0.46742	0.07818	1	0		0.02608	0.00261	1	0
	0.60456	0.07475	1	0		0.48837	0.07413	1	0		0.02668	0.00267	1	0
	0.61649	0.07547	1	0		0.5019	0.07385	1	0		0.02727	0.00274	1	0
	0.6256	0.07294	1	0		0.50882	0.07432	1	0		0.02786	0.0028	1	0
	0.63306	0.07188	1	0		0.51574	0.07481	1	0		0.02845	0.00286	1	0
	0.63952	0.07146	1	0		0.52348	0.07467	1	0		0.02914	0.00301	1	0
	0.64427	0.07146	1	0		0.53987	0.07411	1	0		0.03034	0.00414	1	0
	0.64848	0.07136	1	0		0.57291	0.08885	1	0		0.03154	0.00569	1	0
	0.65256	0.07129	1	0		0.68275	0.07448	1	0		0.03274	0.00741	1	0
	0.65681	0.07122	1	0		0.75751	0.0752	1	0		0.03446	0.00936	1	0
	0.66229	0.07089	1	0		0.83779	0.07086	1	0		0.04322	0.02192	1	0
	0.67693	0.07032	1	0		0.87587	0.05316	1	0		0.05857	0.03087	1	0
	0.71772	0.08197	1	0		0.88271	0.05217	1	0		0.08495	0.03497	1	0
	0.7924	0.09251	1	0		0.88955	0.05125	1	0		0.14756	0.03906	1	0
	0.87208	0.08089	1	0		0.8965	0.05039	1	0		0.29893	0.04215	1	0
	0.9314	0.07311	1	0		0.9145	0.04572	1	0		1	0	1	0
	0.96106	0.04905	1	0		0.95828	0.03327	1	0
	0.99086	0.02314	1	0		0.98315	0.02261	1	0
	1	0	1	0		1	0	1	0
