# Supplementary material for: Impact of clinical preparation steps and use of sex-specific reference for accurate antibiotic monitoring in body fluids
Source: Commun Med (Lond). 2025 Apr 16;5:120. doi: 10.1038/s43856-025-00823-9 (PMC12003900; doi:10.1038/s43856-025-00823-9)
Supplement: Supplementary file 4 — Supplemental Data 4 [file 43856_2025_823_MOESM4_ESM.xlsx]

## Sheet: Figure 4a,b
	Wavenumber	Raman Intensity							weighted loadings
	cm-1
		female pool		male pool		mix pool			LD1	LD2
	800	0	0	0	0	0	0		852	840
	804	0	0	0	0	0	0		1048	852
	808	0	0	9.91168e-05	0.000146951	2.95815e-05	4.38575e-05		1260	1000
	812	0.000180165	0.000267113	0.000532437	0.000477641	0.00087149	0.000419441		1360	1012
	816	0.000746217	0.000512713	0.00153	0.00040354	0.00207	0.000640537		1424	1044
	820	0.00161	0.00051584	0.00332	0.000524898	0.00394	0.000517975		1500	1244
	824	0.00367	0.000456119	0.00586	0.000771287	0.00671	0.000712384		1620	1268
	828	0.00723	0.000445893	0.01033	0.000903526	0.01218	0.00102		1656	1360
	832	0.01332	0.000617756	0.01782	0.000555664	0.02146	0.00127			1424
	836	0.023	0.001	0.02895	0.00054726	0.03677	0.00186			1500
	840	0.0359	0.0011	0.04367	0.000914949	0.05504	0.00177			1600
	844	0.04915	0.00231	0.05824	0.001	0.06768	0.000938112			1612
	848	0.05651	0.0027	0.06454	0.000799522	0.06386	0.00252			1660
	852	0.05066	0.00242	0.05712	0.00118	0.04638	0.00305
	856	0.03507	0.00214	0.03858	0.00161	0.02666	0.00231
	860	0.01966	0.00129	0.02171	0.000946251	0.01439	0.00103
	864	0.01045	0.000566118	0.01154	0.000398713	0.00856	0.000555051
	868	0.00629	0.000555195	0.00708	0.000496985	0.00556	0.000383169
	872	0.00406	0.000704694	0.00439	0.000695233	0.00366	0.000539323
	876	0.0027	0.000496507	0.00292	0.000677131	0.00255	0.000571807
	880	0.00176	0.000594264	0.00175	0.000569061	0.00161	0.000695948
	884	0.000780341	0.000343187	0.00092193	0.0004344	0.000418891	0.000502346
	888	0.000199747	0.000289335	0.00029309	0.000434535	0	0
	892	0	0	2.72714e-05	4.04326e-05	0.000371422	0.000179969
	896	0.00043658	0.000407763	0.000821155	0.000438907	0.00154	0.000588464
	900	0.00174	0.000425205	0.0024	0.000506263	0.00371	0.000601597
	904	0.00361	0.000659477	0.00452	0.000650468	0.00596	0.000621956
	908	0.00515	0.000700389	0.00603	0.000415705	0.00651	0.000679398
	912	0.00546	0.000499886	0.00619	0.000571475	0.00531	0.000656577
	916	0.00442	0.000344085	0.00469	0.000538212	0.00335	0.000909053
	920	0.00313	0.000317434	0.00267	0.000656768	0.00212	0.000708867
	924	0.00256	0.000375727	0.00149	0.00065456	0.00172	0.000797346
	928	0.00287	0.000543026	0.00177	0.000625086	0.00291	0.00105
	932	0.00358	0.000463846	0.00235	0.000565078	0.00305	0.000370168
	936	0.00329	0.000475487	0.0022	0.000438231	0.00271	0.000958079
	940	0.00246	0.000537412	0.00108	0.000518936	0.00133	0.000367808
	944	0.00118	0.000712899	0.000266989	0.000281929	0.000722703	0.000512455
	948	0.000702704	0.000646435	0.000193889	0.00028746	0.000208198	0.000308675
	952	0.000212402	0.000265495	0.000356851	0.000414006	9.57034e-05	0.00014189
	956	2.48645e-05	3.68641e-05	0.00033519	0.000356242	0	0
	960	1.62301e-05	2.40628e-05	0	0	0.000158261	0.000234638
	964	4.20625e-06	6.23618e-06	0.000377747	0.000340883	0.000642478	0.000543452
	968	0.000387772	0.000342322	0.000756048	0.000484928	0.00149	0.000740663
	972	0.000924137	0.000422255	0.00128	0.000346853	0.00183	0.0007925
	976	0.00213	0.000653071	0.00225	0.00046093	0.00298	0.000619792
	980	0.00357	0.000933881	0.00358	0.000458871	0.00483	0.000445874
	984	0.00514	0.000581994	0.00531	0.000472127	0.00729	0.000432395
	988	0.00709	0.000323893	0.00792	0.000532107	0.01062	0.000531027
	992	0.01143	0.000793745	0.01269	0.000558325	0.0165	0.00074711
	996	0.01952	0.000671531	0.02064	0.000868678	0.02678	0.00132
	1000	0.03064	0.000960141	0.03158	0.000688754	0.03788	0.00122
	1004	0.04021	0.00137	0.04013	0.000622253	0.04164	0.00104
	1008	0.04096	0.00125	0.03997	0.000816332	0.03488	0.00162
	1012	0.03263	0.000805369	0.03123	0.00107	0.02291	0.00176
	1016	0.02237	0.000712569	0.02115	0.000835707	0.0148	0.00109
	1020	0.01529	0.000545361	0.01489	0.000743836	0.01102	0.000694257
	1024	0.01251	0.000503061	0.01254	0.000494739	0.01097	0.000585007
	1028	0.01301	0.000270882	0.01333	0.000627533	0.01372	0.000646169
	1032	0.01605	0.000324239	0.01587	0.000583054	0.01874	0.000928561
	1036	0.02124	0.000534118	0.02021	0.000519597	0.02638	0.00059535
	1040	0.0283	0.000427927	0.0254	0.000518395	0.03511	0.000797939
	1044	0.03619	0.00107	0.03017	0.00060731	0.04161	0.00111
	1048	0.04097	0.00136	0.03262	0.000893329	0.04027	0.00134
	1052	0.03826	0.00131	0.02931	0.000795236	0.03075	0.000686363
	1056	0.02761	0.0014	0.02058	0.00107	0.01781	0.00186
	1060	0.01601	0.000984156	0.01137	0.000858703	0.00866	0.0014
	1064	0.00797	0.00065137	0.00538	0.000768163	0.0043	0.000820601
	1068	0.00381	0.000466541	0.00263	0.000747999	0.00232	0.000479456
	1072	0.0013	0.000285432	0.00105	0.000393858	0.001	0.000422423
	1076	0.000265699	0.000393925	0.000131831	0.000195453	0.000276355	0.000409724
	1080	0	0	0	0	5.31243e-06	7.87621e-06
	1084	0.000331592	0.000389297	0.000202513	0.000300246	0	0
	1088	7.23634e-05	0.000107286	9.63682e-05	0.000142876	0.000319411	0.000227537
	1092	0.000295344	0.00024014	0.000796913	0.000501399	0.000832661	0.00059786
	1096	0.000816672	0.000409744	0.00136	0.000718187	0.00183	0.00067851
	1100	0.00139	0.000447292	0.00186	0.000639979	0.00275	0.000573655
	1104	0.00165	0.000255609	0.00227	0.000543864	0.00322	0.000584597
	1108	0.00203	0.00041537	0.00273	0.000585817	0.00313	0.000397259
	1112	0.00222	0.000613909	0.00285	0.000549598	0.00272	0.000389042
	1116	0.00222	0.000573053	0.00248	0.000536281	0.00228	0.000574891
	1120	0.00191	0.000527769	0.00178	0.000492889	0.00173	0.000654874
	1124	0.00121	0.000419022	0.00125	0.000623763	0.00123	0.00057258
	1128	0.000559624	0.000445097	0.000776459	0.000895781	0.000981767	0.000356278
	1132	0.000110424	0.000163715	0.000391943	0.000470193	0.000561453	0.000442156
	1136	0.000256739	0.000301274	0.000572772	0.000400768	0.000242553	0.000359609
	1140	0.000325894	0.000354134	0.00072177	0.000630228	0.000441867	0.000604392
	1144	0.000136128	0.000201824	0.000596351	0.000667942	0.000483035	0.000475397
	1148	0.000116246	0.000172347	0.000206914	0.000236365	0.000369281	0.000433346
	1152	0.000214117	0.00031745	0.000547093	0.000688378	0.000268835	0.000398575
	1156	0.000426922	0.00033948	0.000696311	0.000428268	0.000198957	0.000294974
	1160	0.000779593	0.000572142	0.00098647	0.000511742	0.000363989	0.00053965
	1164	0.00121	0.000603645	0.000824179	0.00056463	0.00103	0.000404807
	1168	0.00213	0.000593106	0.000797977	0.000508417	0.00185	0.000392608
	1172	0.00263	0.000591475	0.000204076	0.000302564	0.00167	0.000722454
	1176	0.00256	0.000602065	0	0	0.00179	0.000683883
	1180	0.00243	0.000496908	0.000585097	0.00046798	0.00327	0.00103
	1184	0.0038	0.000573024	0.00236	0.00065201	0.00532	0.000482242
	1188	0.00526	0.0007468	0.00426	0.000684664	0.00657	0.000830791
	1192	0.00479	0.000949772	0.00472	0.000462382	0.00522	0.000854397
	1196	0.0026	0.000598081	0.00295	0.000683972	0.00272	0.00072554
	1200	0.00069577	0.000427987	0.000783782	0.000531779	0.00122	0.000913171
	1204	0	0	0	0	0.00118	0.00102
	1208	0.000489735	0.000315592	0.000754436	0.000449964	0.00111	0.000649408
	1212	0.00108	0.000458949	0.00163	0.000633155	0.00158	0.00113
	1216	0.0016	0.00075173	0.00257	0.000670424	0.000854583	0.000553034
	1220	0.0018	0.000451183	0.00232	0.000705295	0.000327749	0.000239659
	1224	0.00166	0.000337176	0.00171	0.000447382	0	0
	1228	0.00207	0.000567182	0.00191	0.000687625	0.000718814	0.000335025
	1232	0.00321	0.0008788	0.00391	0.000708129	0.00324	0.000795792
	1236	0.00614	0.000466403	0.00763	0.000891919	0.00944	0.00104
	1240	0.01194	0.000994777	0.01469	0.000822928	0.01964	0.000887764
	1244	0.02225	0.00107	0.02611	0.00127	0.03395	0.00146
	1248	0.03566	0.00117	0.04284	0.00124	0.05114	0.00151
	1252	0.05003	0.00121	0.05895	0.0013	0.06589	0.00111
	1256	0.06005	0.00157	0.06965	0.00119	0.07138	0.00131
	1260	0.06236	0.00174	0.06899	0.00116	0.06497	0.00126
	1264	0.0551	0.00133	0.05936	0.0011	0.05066	0.00142
	1268	0.04225	0.00136	0.0438	0.00151	0.03405	0.00112
	1272	0.02917	0.00153	0.02949	0.000947158	0.0209	0.00105
	1276	0.02022	0.00092654	0.02045	0.000795671	0.01386	0.000625665
	1280	0.01511	0.000797448	0.01552	0.000886777	0.01084	0.000813406
	1284	0.01261	0.000547807	0.01339	0.000772586	0.00949	0.000640082
	1288	0.01084	0.00067355	0.01192	0.000450315	0.00862	0.000930249
	1292	0.01022	0.000782181	0.01151	0.000608182	0.00892	0.00079321
	1296	0.01096	0.000671593	0.01229	0.000639828	0.0112	0.000996078
	1300	0.01372	0.000677548	0.01432	0.000961967	0.01387	0.000781362
	1304	0.01606	0.000578549	0.01626	0.000372768	0.01567	0.000450268
	1308	0.01797	0.000476832	0.01759	0.000865307	0.01702	0.000610555
	1312	0.01999	0.000765544	0.01914	0.000844805	0.01875	0.000683154
	1316	0.02182	0.000588736	0.02097	0.00112	0.02179	0.000716564
	1320	0.0257	0.000728413	0.02502	0.000625317	0.02678	0.000790641
	1324	0.03265	0.00097161	0.03237	0.000968088	0.03507	0.00085003
	1328	0.04335	0.00102	0.04359	0.000953555	0.0472	0.00126
	1332	0.05638	0.00124	0.05768	0.00088903	0.06249	0.00161
	1336	0.0706	0.000742672	0.07277	0.000928603	0.07646	0.00114
	1340	0.08391	0.000606318	0.08725	0.000963763	0.08989	0.00135
	1344	0.09494	0.00102	0.10039	0.000978318	0.1021	0.00118
	1348	0.10408	0.00105	0.11123	0.001	0.11363	0.000944797
	1352	0.10931	0.00167	0.11714	0.000876398	0.11564	0.00208
	1356	0.10558	0.00158	0.11327	0.000511574	0.10619	0.00194
	1360	0.09237	0.00138	0.09907	0.000913434	0.08729	0.00238
	1364	0.0743	0.00194	0.07858	0.00152	0.0665	0.00227
	1368	0.05581	0.00157	0.05828	0.000975107	0.04749	0.002
	1372	0.04129	0.00103	0.04178	0.000824823	0.03483	0.00123
	1376	0.03146	0.000811593	0.03089	0.000871323	0.02653	0.000764372
	1380	0.0269	0.000783895	0.02515	0.000804354	0.02317	0.000531973
	1384	0.0251	0.000731041	0.02255	0.000937078	0.02245	0.000544882
	1388	0.02463	0.000582182	0.02165	0.00085364	0.02243	0.00101
	1392	0.02423	0.000595799	0.02123	0.000900068	0.02181	0.000843679
	1396	0.02322	0.000690933	0.02038	0.000424817	0.02076	0.0012
	1400	0.02222	0.00063151	0.01981	0.000708931	0.01893	0.000965543
	1404	0.02046	0.000760957	0.01822	0.00079195	0.01819	0.000752286
	1408	0.01916	0.000929929	0.01678	0.000995285	0.01785	0.000906026
	1412	0.01844	0.000823049	0.01626	0.000914008	0.01973	0.00105
	1416	0.02088	0.0011	0.01845	0.000926328	0.02427	0.000883451
	1420	0.02655	0.000958684	0.02413	0.000524019	0.03258	0.00122
	1424	0.03608	0.000986273	0.03303	0.000655251	0.04431	0.00186
	1428	0.04434	0.00101	0.04085	0.000802334	0.05007	0.000851453
	1432	0.04799	0.00104	0.04258	0.00124	0.04659	0.00145
	1436	0.04032	0.000844071	0.03564	0.00121	0.03285	0.00211
	1440	0.02717	0.000816407	0.02275	0.00106	0.0186	0.0022
	1444	0.01413	0.00156	0.01136	0.00119	0.00863	0.00118
	1448	0.00673	0.0013	0.00564	0.00128	0.00353	0.000661999
	1452	0.00301	0.000896259	0.00248	0.00117	0.000746475	0.000575704
	1456	0.001	0.000500933	0.000616463	0.000613083	0	0
	1460	0	0	0	0	0.000203154	0.000301196
	1464	0.000184513	0.00027356	0.000889859	0.000662015	0.00137	0.000821732
	1468	0.00178	0.000388949	0.00182	0.000875834	0.00299	0.000594974
	1472	0.00372	0.000819466	0.00358	0.00122	0.0053	0.000517442
	1476	0.00744	0.000852173	0.00634	0.000813059	0.0089	0.000665108
	1480	0.01117	0.000736209	0.01014	0.00078893	0.01349	0.00106
	1484	0.01527	0.000532954	0.01478	0.000788914	0.01851	0.000953392
	1488	0.0198	0.000600095	0.02146	0.000785551	0.02323	0.00147
	1492	0.02463	0.00121	0.02809	0.000883511	0.02784	0.00124
	1496	0.02759	0.000673754	0.03254	0.000735111	0.02962	0.000630126
	1500	0.02819	0.000996638	0.0331	0.00106	0.02894	0.000988083
	1504	0.0261	0.000919249	0.03007	0.000839066	0.02699	0.00114
	1508	0.02339	0.000646233	0.02671	0.00128	0.02442	0.00129
	1512	0.02068	0.000662186	0.02265	0.00147	0.02175	0.00121
	1516	0.01869	0.000616026	0.02075	0.00082748	0.02028	0.000825413
	1520	0.01778	0.000551083	0.01975	0.000839195	0.02026	0.00085406
	1524	0.01876	0.000887664	0.02093	0.00080267	0.02202	0.000511623
	1528	0.02012	0.000598188	0.0215	0.001	0.02478	0.000979765
	1532	0.02267	0.000949399	0.02358	0.0012	0.02805	0.000615055
	1536	0.02635	0.000937888	0.02622	0.00134	0.03009	0.000333692
	1540	0.03007	0.000622346	0.02937	0.000810824	0.03246	0.00116
	1544	0.03397	0.000667057	0.03273	0.000804631	0.0356	0.00177
	1548	0.03825	0.000689518	0.03716	0.00122	0.04002	0.00112
	1552	0.04247	0.000821569	0.0424	0.00111	0.04464	0.00118
	1556	0.04593	0.000693277	0.04657	0.00113	0.04682	0.000920379
	1560	0.04743	0.000716897	0.04716	0.00151	0.04597	0.000817675
	1564	0.04579	0.000550893	0.04493	0.0011	0.04413	0.000760089
	1568	0.0448	0.00117	0.04374	0.000981915	0.04592	0.000555035
	1572	0.04697	0.00135	0.0463	0.00138	0.05184	0.00067966
	1576	0.05252	0.000762864	0.05297	0.000985677	0.06004	0.000784756
	1580	0.06061	0.000757083	0.06311	0.000721351	0.07204	0.00109
	1584	0.07254	0.000807474	0.07767	0.00125	0.08888	0.002
	1588	0.09274	0.00101	0.10072	0.00105	0.11527	0.00179
	1592	0.12384	0.00194	0.13586	0.0014	0.15637	0.00458
	1596	0.17419	0.00316	0.19074	0.00172	0.21427	0.00304
	1600	0.24288	0.0045	0.26045	0.00233	0.28484	0.00399
	1604	0.31696	0.0052	0.32709	0.0021	0.33654	0.00452
	1608	0.35145	0.00261	0.34768	0.00134	0.33466	0.00244
	1612	0.33059	0.00172	0.31213	0.00094747	0.28807	0.00382
	1616	0.27452	0.00332	0.24911	0.000945563	0.23461	0.0038
	1620	0.22319	0.00317	0.20036	0.00104	0.19582	0.00262
	1624	0.18632	0.00223	0.17041	0.00224	0.16897	0.00178
	1628	0.16083	0.00162	0.1519	0.00161	0.15092	0.00154
	1632	0.14417	0.00137	0.13989	0.00109	0.14119	0.00158
	1636	0.13396	0.000985673	0.1332	0.00102	0.13715	0.00218
	1640	0.1297	0.000743685	0.13169	0.000944549	0.13689	0.00138
	1644	0.12933	0.00174	0.13422	0.000985734	0.13786	0.000980278
	1648	0.1326	0.00215	0.13844	0.00105	0.13833	0.000792863
	1652	0.13618	0.0014	0.14282	0.00106	0.13613	0.00115
	1656	0.13635	0.00126	0.14171	0.00183	0.12876	0.000596009
	1660	0.12854	0.000711585	0.13157	0.00198	0.11516	0.00147
	1664	0.11173	0.00163	0.11213	0.00186	0.09637	0.00154
	1668	0.09109	0.0021	0.09017	0.00117	0.07826	0.00141
	1672	0.07303	0.00111	0.0719	0.000862597	0.06318	0.00196
	1676	0.06057	0.00102	0.05888	0.000929326	0.05406	0.00113
	1680	0.05257	0.000413734	0.05093	0.000922688	0.04921	0.00097188
	1684	0.04741	0.000803944	0.0464	0.000913496	0.0466	0.000945672
	1688	0.04523	0.000863576	0.04499	0.000793916	0.04545	0.000715736
	1692	0.04449	0.000945137	0.04442	0.000808803	0.04587	0.000553635
	1696	0.04349	0.000620299	0.04288	0.000969336	0.04578	0.000519202
	1700	0.04289	0.000909237	0.04086	0.000853137	0.04305	0.000504592
	1704	0.0405	0.000556916	0.03814	0.000848977	0.03849	0.000612023
	1708	0.03586	0.000655456	0.03346	0.000578566	0.03301	0.000969585
	1712	0.0287	0.000861674	0.02642	0.00118	0.0265	0.000679799
	1716	0.02137	0.000865372	0.02018	0.00149	0.02034	0.00116
	1720	0.01516	0.000824264	0.01445	0.000620139	0.01545	0.00105
	1724	0.01081	0.000510905	0.0104	0.00103	0.01139	0.00103
	1728	0.00707	0.000539958	0.00687	0.000947936	0.00762	0.000562901
	1732	0.00407	0.00107	0.00398	0.00103	0.00507	0.00081129
	1736	0.00192	0.00068811	0.00211	0.00102	0.00381	0.000519041
	1740	0.000806167	0.000390763	0.000885867	0.000746898	0.00294	0.000581583
	1744	0.000484844	0.000601692	0.000321415	0.00043947	0.00175	0.000712567
	1748	0.000461921	0.000314765	0.000376168	0.000506022	0.000807773	0.000546342
	1752	0.000826245	0.000686254	0.000295588	0.000438239	0.00041427	0.000588836
	1756	0.000954175	0.000580986	0.000493091	0.000558698	0.000288273	0.00041464
	1760	0.000553783	0.000601011	0.000487863	0.000439354	0.000361746	0.000294262
	1764	0.000363416	0.00049288	0.000381035	0.000315968	0	0
	1768	0.000173554	0.000257311	0.000348126	0.000516132	2.66369e-05	3.94919e-05
	1772	0.00026167	0.000346207	0.000470163	0.000370872	4.25039e-05	6.30163e-05
	1776	0	0	0.000139326	0.000206564	0.000432536	0.000448948
	1780	0	0	0	0	0.000377917	0.0005603
	1784	2.10628e-07	3.12277e-07	0	0	0.000633021	0.000349962
	1788	0.000196091	0.000290725	9.38707e-05	0.000139173	0.000417141	0.000618453
	1792	0.00016067	0.00023821	0.000192518	0.000285427	0.000160913	0.000238569
	1796	1.44384e-05	2.14064e-05	0.000161179	0.000238964	6.47405e-05	9.59842e-05
	1800	0	0	0	0	0	0

## Sheet: Figure 4c
	LD 1	LD 2	LD 1	LD 2	LD 1	LD 2	LD 1	LD 2	LD 1	LD 2	LD 1	LD 2
	train						test
	female pool		male pool		mix pool		female pool		male pool		mix pool
	-16.6897	-3.35161	17.1701	-3.73665	-0.29616	6.91694	-16.3544	-3.19076	19.8666	-4.71652	-0.37891	6.44546
	-14.6905	-3.21464	19.0766	-4.11616	0.66979	5.49226	-16.4974	-4.61714	18.7529	-3.64612	-0.46338	6.11935
	-16.7094	-3.32647	20.5551	-4.21937	-0.47192	6.24637	-15.2413	-4.05476	16.019	-3.19481	-1.10983	6.85852
	-14.0647	-3.53958	18.5089	-4.16062	1.43017	9.31161	-16.0578	-3.85478	20.3549	-4.81749	0.9509	7.01603
	-15.8971	-4.0297	20.9252	-4.64801	0.28867	9.87776			21.315	-2.921
	-17.0785	-3.56495	18.3953	-4.09433	-0.01677	6.70079			17.2577	-4.2961
	-16.4522	-4.27235	18.0357	-3.95563	-0.02248	9.60139			17.7593	-4.09575
	-14.0753	-2.7228	18.9511	-4.32428	0.15815	7.4844
	-16.3418	-4.73207	19.5028	-4.49551	0.23663	9.56598
	-15.6668	-3.04079	17.7451	-3.56039	0.52639	7.76522
	-15.7073	-4.75187	18.9723	-4.38039	1.82309	6.15651
	-18.0458	-4.47943	20.5721	-4.80615	0.65949	6.0789
	-14.2917	-3.40138	18.4504	-4.3522	0.90975	6.85325
	-16.0085	-4.71273			0.66979	5.49226
	-15.8821	-4.87828			1.42195	6.71003
	-16.8235	-4.00695			-0.42245	6.62159
