# Supplementary material for: Impact of clinical preparation steps and use of sex-specific reference for accurate antibiotic monitoring in body fluids
Source: Commun Med (Lond). 2025 Apr 16;5:120. doi: 10.1038/s43856-025-00823-9 (PMC12003900; doi:10.1038/s43856-025-00823-9)
Supplement: Supplementary file 5 — Supplemental Data 5 [file 43856_2025_823_MOESM5_ESM.xlsx]

## Sheet: Figure 5a
	Wavenumber	Raman Intensity
	cm-1	a.u.
		ref female		pool female		pool male		pool mix
	800	0	0	0	0	0	0	0	0
	804	0	0	0	0	0	0	0	0
	808	0	0	0	0	15.8916	21.8958	4.74143	7.02964
	812	3.71615	5.42625	23.7157	29.013	58.0955	41.273	74.9843	38.9603
	816	44.3734	15.9488	74.4652	50.4172	142.432	35.6463	169.596	52.7967
	820	213.445	27.948	151.819	28.3439	289.337	54.8494	317.364	39.8614
	824	444.878	5.02861	327.317	36.406	514.848	63.8966	546.242	41.0456
	828	835.257	20.2537	652.376	28.4259	921.117	68.1794	986.208	54.1713
	832	1459.1	43.7713	1192.22	58.4179	1568.31	56.7184	1720.41	83.5126
	836	2311.74	31.0504	2018.11	59.0202	2519.47	46.2383	2940.28	139.985
	840	3304.62	37.2413	3057.54	116.467	3722.92	66.8923	4387.57	109.102
	844	4009.15	26.5075	4023.38	218.694	4732.44	60.7236	5410.35	116.787
	848	3933.36	23.1478	4323	234.896	4926.51	77.7452	5134.57	238.508
	852	3007.81	16.7617	3611.08	207.825	4108.73	82.7836	3714.61	306.752
	856	1818.39	23.8565	2427.03	164.726	2660.99	111.448	2138.18	214.6
	860	952.362	38.3583	1347.2	97.0415	1487.86	52.2636	1158.95	119.606
	864	535.043	12.0773	731.933	42.654	814.507	29.2764	700.448	48.7954
	868	377.345	11.9276	454.754	42.6277	507.726	45.756	444.733	36.016
	872	278.395	12.2486	294.199	49.4144	319.746	52.1549	295.665	40.2674
	876	182.296	6.69698	196.435	46.2025	210.993	44.9085	205.916	45.3631
	880	117.587	14.7826	123.289	48.5496	127.336	42.0551	124.148	46.7321
	884	32.5029	7.1533	47.7354	25.8693	60.1773	30.7904	36.5104	40.5343
	888	0	0	7.25104	10.7504	16.2593	24.106	0	0
	892	1.89039	2.80269	0	0	19.8796	29.4734	29.8854	17.5117
	896	48.9613	34.0216	53.8808	38.7664	79.134	33.6497	123.295	47.0389
	900	166.081	57.0775	176.758	38.084	240.976	35.4159	296.424	43.0287
	904	298.999	32.9384	326.847	56.0977	405.296	51.2191	472.081	55.9465
	908	388.105	23.7501	422.918	61.577	503.721	32.2537	517.812	60.449
	912	337.729	28.9819	419.716	38.5099	462.139	28.2197	424.436	58.1292
	916	246.015	39.7522	310.168	24.1938	307.07	44.368	266.412	72.068
	920	167.922	11.3431	220.313	24.7037	168.524	55.2046	169.985	52.0413
	924	137.279	12.6086	205.43	18.7586	113.703	39.3804	136.261	59.3103
	928	151.561	23.3101	250.278	37.816	160.659	56.3205	232.64	84.9898
	932	159.369	5.54666	271.443	32.4894	186.106	35.3386	245.772	28.249
	936	102.793	3.67365	240.545	36.6514	137.743	46.449	216.345	74.0476
	940	28.0538	27.123	160.27	44.1395	53.2635	28.6857	107.139	30.9421
	944	0	0	80.0857	55.204	2.9412	4.36062	57.2255	40.5632
	948	2.30212	3.41313	40.3828	36.9329	11.8719	17.6013	16.7738	24.8689
	952	14.3718	8.96069	8.15847	12.0957	17.9747	23.4689	7.83255	11.6125
	956	5.47672	7.94633	0	0	9.94956	14.7512	0	0
	960	29.9479	21.0953	0	0	3.30824	4.90479	11.2045	16.6119
	964	80.707	14.9195	9.71557	14.4043	35.666	23.9821	49.7606	43.1769
	968	142.575	29.2644	38.1029	24.0792	67.4547	28.8897	117.443	56.683
	972	182.181	14.8334	90.2352	27.7937	121.063	27.5103	143.882	64.523
	976	256.141	2.56624	199.062	58.6734	201.366	32.9953	235.804	49.4611
	980	393.212	40.1825	315.18	69.7399	323.951	30.643	383.59	38.8282
	984	560.592	18.5551	432.563	38.2174	485.918	47.5441	576.361	31.2094
	988	806.893	2.09102	630.698	24.8938	734.752	41.0565	839.966	46.4755
	992	1203.57	26.3738	1057.49	54.6003	1185.83	44.4971	1319.13	65.5049
	996	1868.2	1.76559	1782.56	51.3694	1911.4	61.6077	2135.26	66.6506
	1000	2588.17	30.7058	2736.07	107.756	2831.34	35.0942	3002.4	107.939
	1004	2905.34	10.6818	3323.61	109.153	3272.29	58.973	3315.43	113.58
	1008	2534.26	12.0019	3056.42	110.861	2918.58	68.6212	2783.38	152.122
	1012	1848.36	13.7135	2198.03	70.5548	2020.46	94.4528	1834.26	138.498
	1016	1314.28	56.1479	1446.1	53.9721	1321.05	58.1354	1182.64	103.567
	1020	1031.6	61.0431	1043.54	48.1651	1010.53	37.9712	870.507	49.5532
	1024	1074.4	10.8051	939.52	34.2263	954.752	40.5279	867.641	44.7576
	1028	1318.46	49.7957	1062.73	9.89048	1090.6	47.2927	1088.17	59.4633
	1032	1919.76	65.961	1370.45	40.0905	1359.71	40.3223	1499.64	80.5622
	1036	2881.38	7.65933	1837.91	29.4191	1740.37	51.919	2092.66	60.0813
	1040	4038.69	4.4791	2440.83	60.5303	2158.45	45.8096	2792.42	59.585
	1044	4910.04	33.9185	3008.73	112.986	2483.83	62.5758	3300.22	72.4177
	1048	4860.58	109.199	3148.77	107.866	2456.35	78.2059	3224.7	127.377
	1052	3787.27	125.183	2620.36	111.732	1954.28	87.5967	2459.44	64.9345
	1056	2321.08	41.0543	1736.88	96.1518	1225.14	66.0868	1426.49	151.032
	1060	1196.74	43.1529	955.061	52.6236	621.421	63.0773	688.018	118.873
	1064	571.947	37.1433	463.699	22.4755	302.011	50.0346	340.031	67.0889
	1068	247.979	19.1642	199.513	22.0398	135.479	43.2878	182.638	37.5431
	1072	84.5177	48.3184	55.1256	23.8755	43.5814	20.3833	78.8968	33.051
	1076	13.827	18.7282	0	0	0	0	19.9436	29.5684
	1080	14.8764	1.65533	4.66498	6.9163	0	0	0	0
	1084	0	0	13.8591	18.0896	2.46105	3.64875	0	0
	1088	1.98136	2.93756	10.514	13.2115	19.0321	28.2169	25.2872	17.7193
	1092	39.2888	32.7645	35.1986	23.0549	85.1602	31.0852	65.6861	46.7328
	1096	65.231	8.88651	89.7353	30.3148	122.191	55.9664	145.709	54.8739
	1100	90.2629	51.7241	115.879	25.3071	159.785	30.1293	218.792	47.0971
	1104	113.709	45.3534	145.311	25.3057	192.095	39.121	256.238	44.5448
	1108	118.44	13.9546	159.837	49.8676	219.691	35.8383	244.967	33.3872
	1112	100.711	7.98145	177.115	57.081	209.115	36.2219	217.33	29.2049
	1116	57.4022	15.5286	159.136	52.0685	172.17	41.0676	180.623	44.843
	1120	40.2822	47.065	130.196	42.3951	121.418	58.9689	137.248	52.7705
	1124	56.9459	8.76503	73.4349	42.9022	74.7973	49.4957	96.784	45.2495
	1128	85.164	9.35589	23.9937	35.5731	50.7164	71.0404	78.2261	25.978
	1132	53.7036	36.9349	19.5963	29.0535	39.3158	40.7628	44.2878	34.5717
	1136	31.3825	2.50591	40.8761	27.6812	63.1913	47.2401	19.2335	28.5156
	1140	7.3944	2.01038	24.182	23.7129	69.0921	50.9626	35.2664	47.8329
	1144	0	0	2.91383	4.32005	25.1161	37.2371	38.3004	37.5662
	1148	18.5461	27.4965	18.63	27.6208	37.605	55.7532	29.0475	34.8194
	1152	48.8413	26.0823	34.527	35.7615	53.2925	42.8021	21.2178	31.4575
	1156	35.8942	16.9419	54.8171	35.1534	86.4853	35.7237	17.0166	25.2288
	1160	55.5851	22.626	73.4665	36.4857	74.3851	28.8172	29.2688	43.3939
	1164	85.5046	8.29835	138.956	35.9076	79.9841	38.422	82.0442	31.4691
	1168	95.1718	19.8145	189.862	43.2877	44.4442	42.3039	151.272	37.5375
	1172	37.8282	3.36029	205.999	50.1332	11.8567	17.5787	140.223	64.1162
	1176	7.72728	10.5453	177.011	45.6029	13.8324	20.508	148.306	50.53
	1180	0	0	223.458	39.5572	124.728	40.3578	262.395	76.2501
	1184	41.7805	19.5148	366.153	63.8108	276.444	58.0455	426.144	31.08
	1188	46.0687	39.1582	405.421	53.5183	379.901	56.0732	532.102	68.5356
	1192	40.4793	56.3324	284.259	62.4129	310.957	29.0925	425.369	67.529
	1196	23.1154	34.2709	120.99	42.9873	146.884	45.4314	241.921	54.9221
	1200	57.8678	52.8598	3.48905	5.17286	22.304	33.0679	108.011	48.1922
	1204	127.438	25.2346	3.30524	4.90035	55.7103	39.4849	104.242	56.6732
	1208	180.708	2.30822	80.5694	43.2172	123.407	48.411	113.875	68.7444
	1212	152.899	48.8811	138.775	48.2618	211.413	35.8448	151.897	77.1445
	1216	131.556	46.1292	166.753	47.734	224.597	54.3131	93.6422	36.4865
	1220	110.684	34.8901	180.227	30.6663	205.53	41.4555	44.2941	33.7272
	1224	107.203	35.741	198.671	46.6473	218.265	57.4136	14.4399	21.4086
	1228	217.749	8.22465	277.584	44.2608	321.364	55.6681	92.997	39.4341
	1232	453.796	0.24258	435.77	50.1576	547.495	50.7926	320.922	51.7948
	1236	865.48	19.2711	797.199	39.891	977.697	60.5033	797.111	76.0386
	1240	1582.53	19.143	1419.27	72.1991	1722.41	64.9282	1627.73	65.8722
	1244	2596.51	49.774	2363.21	70.8236	2817.38	105.228	2790	50.5526
	1248	3748.3	23.4872	3456.67	96.4121	4132.96	96.5056	4170.7	73.5856
	1252	4648.35	56.5455	4432.03	90.7754	5184.77	59.794	5358.19	98.0639
	1256	4919.16	15.0685	4926.47	124.074	5582.35	123.68	5802.06	107.383
	1260	4432.97	19.3044	4763.95	147.417	5173.62	110.538	5357.55	73.6397
	1264	3395.35	6.42958	3932.02	127.029	4176.29	114.328	4186.18	130.123
	1268	2329.35	78.4148	2894.46	125.573	2966.76	86.5611	2847.29	122.698
	1272	1554.94	96.9098	2020.7	116.97	2049.12	72.0888	1824.61	101.552
	1276	1046.31	89.8858	1497.56	75.1585	1523.66	67.462	1269.73	64.5075
	1280	752.333	67.5803	1217.9	54.5401	1266.12	70.6892	1036.12	54.2125
	1284	610.087	4.54409	1081.46	31.8822	1167.99	54.9835	927.424	44.4118
	1288	564.441	38.9661	980.339	58.0881	1099.46	49.6695	848.544	70.9133
	1292	592.476	4.94133	994.851	63.9252	1097.2	45.0987	911.322	70.0336
	1296	745.339	3.14593	1149.36	38.9343	1220.76	54.5227	1079.6	60.061
	1300	884.669	13.912	1372.87	64.0822	1396.03	58.4183	1292.76	52.6853
	1304	965.686	5.05895	1539.28	38.8912	1523.89	48.7131	1457.64	28.3798
	1308	1057.87	5.92341	1680.67	68.084	1647.33	63.638	1573.5	48.4238
	1312	1289.6	37.1296	1835.09	69.9761	1748.39	61.8705	1701.22	53.927
	1316	1546.38	16.3909	2023.23	43.8665	1963.67	60.3938	1923.86	62.0966
	1320	1990.99	60.2486	2438.84	78.2286	2381.57	59.6055	2342.39	62.2219
	1324	2530.43	44.7487	3141.79	57.4064	3113.66	93.8309	3004.85	83.66
	1328	3386.38	50.8956	4098.75	68.5027	4148.12	79.3808	3986.57	113.316
	1332	4238.74	11.6663	5214.07	62.139	5337.88	102.886	5181.93	117.321
	1336	5230.68	17.3996	6323.81	97.178	6490.42	92.4412	6361.38	115.088
	1340	6327.85	55.9278	7263.46	97.5032	7579.28	72.2039	7384.97	92.0324
	1344	7481.74	59.9192	8039.81	118.022	8532.14	91.9169	8419.67	75.4746
	1348	8508.52	17.7853	8638.45	161.411	9272.33	100.04	9323.5	132.423
	1352	8751.99	30.0397	8708.78	167.37	9382.04	84.9585	9443.96	291.576
	1356	8141.93	44.3533	7997.58	163.835	8647.99	85.3521	8729.03	241.368
	1360	6806.21	1.30437	6690.66	179.171	7165.51	109.455	7202.72	270.522
	1364	5385.23	53.1093	5143.38	151.089	5507.49	61.7405	5578.96	236.579
	1368	4111.79	23.3293	3889.06	114.092	4065.11	64.1879	4039.17	198.975
	1372	3202.46	4.71829	2938.4	89.2618	2991.29	90.7064	3063.35	127.817
	1376	2701.36	4.96969	2435.87	43.0227	2396.45	38.071	2371.86	95.047
	1380	2480.21	7.25064	2242.65	74.7771	2066.85	51.2811	2117.45	53.0458
	1384	2366.8	164.759	2168.45	54.0114	1962.94	62.9853	2057.55	47.1173
	1388	2377.58	153.164	2147.05	48.6616	1941.22	75.4026	2036.22	101.749
	1392	2433.41	101.474	2069.71	38.551	1871.99	58.4046	2014	82.2963
	1396	2416.86	3.23705	2021.18	79.1249	1840.6	53.5728	1927.46	77.3419
	1400	2359.34	25.0607	1896.69	52.8105	1730.49	62.7179	1759.36	88.5122
	1404	2329.13	9.30942	1784.58	71.6729	1610.28	48.0481	1711.91	51.8866
	1408	2354.61	22.2796	1663.92	48.6509	1510.19	56.7242	1706.4	51.5489
	1412	2706.88	12.6405	1758.7	67.6881	1589.82	79.1213	1829.19	77.9349
	1416	3355.07	10.9717	2075.32	61.9629	1886.73	54.9669	2203.28	65.6506
	1420	4424.03	17.06	2711.55	53.7604	2478.31	53.604	2876.18	94.047
	1424	5547.22	80.3817	3437.19	35.097	3167.49	75.266	3757.5	91.1707
	1428	5994.57	47.9141	3914.97	68.3778	3591.83	91.2769	4270.19	64.1667
	1432	5203.82	114.723	3655.11	45.2284	3326.18	71.6618	3968.44	144.599
	1436	3708.86	93.4932	2756.82	57.408	2491.69	82.4775	2893.67	180.812
	1440	2228.1	65.8574	1710.23	91.0134	1493.08	81.8661	1745.53	182.25
	1444	1249.91	43.8127	943.326	91.607	868.684	68.2388	970.698	86.5351
	1448	746.281	102.669	548.965	57.9021	537.334	69.5532	540.636	35.2268
	1452	417.104	34.1233	344.21	27.5673	353.943	37.4575	332.28	38.6676
	1456	216.188	18.3188	229.838	20.6026	280.883	43.1516	275.271	51.1266
	1460	107.32	18.3075	212.249	45.252	288.288	56.4512	305.277	25.8407
	1464	164.229	56.3096	298.652	40.8749	375.33	39.9645	405.795	41.2796
	1468	406.006	37.7153	458.272	32.4886	496.993	56.5026	529.695	40.3612
	1472	714.943	19.8004	719.416	63.9738	717.824	57.6535	740.745	47.1929
	1476	1030.96	15.2317	1037.21	48.5871	984.009	75.4815	1035.59	42.6503
	1480	1288.06	96.8543	1355.32	58.5121	1317.88	50.5898	1424.98	51.8023
	1484	1614.82	71.5706	1703.35	52.19	1796.82	52.5481	1819.54	69.0141
	1488	1967.2	2.54458	2114.46	58.3271	2329.9	63.1883	2213.55	90.8893
	1492	2266.46	85.7519	2397.06	62.4138	2748.36	64.3836	2585.71	65.3191
	1496	2396.79	23.5373	2514.37	73.7394	2926.83	102.116	2720.03	66.7318
	1500	2323.42	36.8986	2439.28	59.9162	2801.97	43.2051	2697.81	123.773
	1504	2204.42	2.57828	2263.78	64.2669	2575.23	60.5233	2560.76	91.6564
	1508	2159.68	40.9103	2066.18	42.8438	2317.36	93.3233	2339.09	106.73
	1512	2239.05	36.2964	1898.58	47.5546	2097.77	60.5796	2161.32	94.6247
	1516	2422.26	36.1287	1805.97	32.8038	2003.19	57.4443	2050.4	65.1544
	1520	2665.07	84.36	1863.3	66.5443	2045.46	67.3689	2040.34	73.4677
	1524	2913.66	69.8945	1956.8	50.0621	2113.87	79.6411	2193.22	43.024
	1528	3215.5	67.7557	2131.41	60.4912	2253.5	81.7316	2418.73	63.6447
	1532	3522.64	29.0001	2392.91	77.2715	2455.2	91.6206	2674.33	38.4299
	1536	3677.62	59.3671	2693.33	77.8953	2693.84	76.571	2857.42	30.1778
	1540	3702.23	23.9142	2996.3	60.1973	2962.27	43.4607	3040.47	72.1437
	1544	3687.39	17.3592	3325.26	65.906	3278.65	63.9462	3339.62	136.513
	1548	3874.6	90.7969	3678.14	70.0834	3689.83	83.7712	3686.86	120.329
	1552	4154.57	53.0204	3967.58	56.8573	4057.47	65.4913	4067.35	89.9369
	1556	4322.89	20.9836	4137.26	69.9106	4173.82	107.531	4236.67	70.6178
	1560	4367.26	6.06925	4068.41	50.6499	4047.33	83.1151	4165.04	39.0716
	1564	4512.28	21.6012	3976.06	65.6312	3947.96	81.4698	4030.5	79.8457
	1568	4814.79	71.9386	4089.71	105.536	4072.95	96.8117	4177.88	63.2436
	1572	5422.56	36.0329	4475.95	52.7353	4542.59	65.2635	4624.62	58.4051
	1576	6162.41	152.135	5051.69	39.6666	5295.32	63.0815	5309.21	65.1651
	1580	7377.38	87.0735	5939.58	64.3132	6360.51	85.9458	6234.73	76.8248
	1584	9153.93	113.598	7378.68	96.3333	8093.32	102.66	7587.95	75.8799
	1588	11657.2	44.9427	9653.66	133.58	10688	137.263	9725.8	135.541
	1592	15299	9.92894	13356	139.498	14853.1	155.768	12975.4	253.046
	1596	20104.6	40.8345	18524.3	211.672	20168	114.775	17603.1	309.643
	1600	24954.6	16.9067	24230.7	238.695	25448.1	97.6349	23300.2	311.109
	1604	27412.7	0	27412.7	0	27412.7	0	27412.7	0
	1608	26449.9	49.9223	26305.7	312.22	24909.7	118.233	27286	187.761
	1612	23183	124.335	22250.3	378.064	20094.9	90.0003	23585.1	479.109
	1616	19557.4	134.922	18160.6	364.532	16170.2	91.4994	19274	405.064
	1620	16716.1	34.1361	15176.3	246.519	13765.9	207.728	16103.1	389.647
	1624	14642.7	188.624	13091.2	179.798	12325.8	162.405	13980.5	273.318
	1628	13478.1	19.2828	11700.8	123.148	11366.7	138.546	12501	239.943
	1632	13059.8	165.409	10865	140.092	10834.2	118.4	11697.4	276.753
	1636	13015.3	12.2304	10534.1	115.335	10740.7	92.1454	11382.4	288.595
	1640	13267.7	45.282	10473.6	155.905	10943.4	97.9801	11375.8	243.081
	1644	13607.7	2.06137	10700.1	159.62	11261.9	116.85	11445.2	183.449
	1648	13627.4	90.3818	10996.4	106.752	11568.3	123.499	11474.5	145.893
	1652	13095.9	166.486	10984.1	106.593	11349.8	172.062	11328.1	149.693
	1656	11787.7	107.547	10268	97.7783	10336.3	177.396	10722	167.3
	1660	9854.12	10.2854	8922.27	174.717	8717.48	145.232	9587.58	146.052
	1664	7933.24	84.6837	7330.56	182.169	7025.96	87.4942	8120.18	140.999
	1668	6517.06	16.3918	5925.93	112.741	5692.84	56.0909	6640.69	194.61
	1672	5601.92	20.6636	4966.94	101.955	4753.78	56.4717	5460.14	194.441
	1676	4997.59	72.6164	4351.52	58.1569	4186.12	67.7996	4718.55	93.3585
	1680	4656.86	0.07629	3977.81	54.1848	3926.66	87.1076	4303.06	82.1495
	1684	4602.43	56.9276	3808.39	60.4777	3815.61	72.1712	4051.69	135.344
	1688	4677.74	129.563	3738.72	56.6767	3714.41	52.2038	3955.19	71.988
	1692	4682.64	67.9569	3684.78	47.954	3566.64	92.4093	3953.42	52.3228
	1696	4634.18	46.9385	3551.98	47.1686	3375.24	84.9008	3917.43	100.814
	1700	4378.6	55.2134	3290.11	51.4155	3066.36	44.9929	3721.14	93.8698
	1704	3815.97	43.5798	2849.93	63.6324	2529.45	62.2871	3365.13	71.8298
	1708	3030.85	36.5625	2240.45	71.9613	1979.45	89.0691	2875.89	84.7994
	1712	2173.47	77.1668	1683.69	87.4843	1480.37	66.678	2365.08	39.3839
	1716	1520.36	30.4461	1230.69	64.1676	1108.81	70.4373	1841.5	80.1461
	1720	1073.84	20.4661	901.036	51.9004	791.36	66.7422	1432.01	75.4835
	1724	713.958	49.5479	603.384	63.0249	529.814	60.1857	1083.74	93.6502
	1728	452.317	6.40448	372.621	60.0444	320.403	96.7513	791.865	37.16
	1732	312.908	10.4461	229.592	53.8779	213.08	58.8425	552.149	41.6312
	1736	203.046	33.741	153.277	46.6063	138.656	50.659	437.281	35.2704
	1740	152.084	45.72	128.517	35.494	105.132	58.0857	350.109	47.3694
	1744	166.992	11.3521	138.252	28.6596	106.122	64.4089	239.324	46.8233
	1748	180.483	21.5152	147.491	38.1138	101.046	48.9222	145.334	58.0636
	1752	130.655	10.6922	102.567	41.4984	75.378	52.3232	89.5001	85.5888
	1756	64.3994	17.6985	66.4608	43.1291	50.7923	58.1158	53.3476	49.1403
	1760	44.0316	39.0852	26.4699	33.3316	50.7607	56.212	38.8066	21.3113
	1764	21.6647	19.7927	40.9679	34.9453	42.9199	38.4862	7.72976	11.4601
	1768	11.4222	16.9345	3.01613	4.47171	15.7208	23.3077	2.18544	3.24014
	1772	0	0	5.68506	8.42867	0	0	2.75696	4.08747
	1776	0	0	0.26341	0.39054	14.0861	20.8841	34.9793	29.7409
	1780	7.92461	2.72768	27.9912	37.4501	30.279	36.2741	35.3011	42.2826
	1784	36.4244	5.51179	40.0246	28.3708	53.3714	56.8607	57.4796	23.8027
	1788	36.3497	53.892	38.6574	17.6916	68.9197	42.3409	51.7058	47.4356
	1792	46.2872	42.4741	40.1133	35.8217	63.931	57.0138	26.0702	38.6517
	1796	73.3775	51.245	40.2267	34.0432	48.3813	50.2506	36.5639	52.9312
	1800	65.6651	34.2604	54.432	36.4904	75.171	58.9568	13.6706	20.2681
	1804	108.712	39.7335	90.2508	38.2301	123.211	47.0069	11.326	16.792
	1808	150.356	13.1253	115.212	26.753	154.921	49.7791	24.5754	32.9714
	1812	189.06	17.5264	133.583	29.6496	174.353	31.3067	31.2028	34.9286
	1816	227.847	37.7047	151.52	45.1344	208.556	34.8524	62.5021	52.0377
	1820	273.298	71.7838	181.626	26.8813	234.799	50.5494	114.848	74.6427
	1824	255.924	0.66571	179.038	33.8897	194.011	41.2636	162.722	62.2012
	1828	215.943	27.2993	169.156	33.1852	141.737	41.7101	170.963	76.2041
	1832	165.556	23.935	122.066	40.9778	92.6402	59.889	162.688	58.3889
	1836	147.85	41.3903	79.3669	26.6634	64.9455	49.0559	175.514	58.1907
	1840	129.178	8.52673	77.2342	35.8066	82.3707	62.9453	118.507	51.5329
	1844	131.775	2.50537	87.609	20.8013	92.2842	66.5537	92.2126	69.0881
	1848	139.594	12.0849	86.3574	25.9975	86.8673	40.5643	86.6534	67.0479
	1852	122.854	7.77373	106.468	30.4718	109.143	27.8286	73.6081	33.7112
	1856	87.9039	2.94325	102.424	48.9823	80.7097	34.8511	96.0529	53.6788
	1860	57.8806	1.45057	62.9347	31.7232	36.0753	23.4327	113.565	50.2257
	1864	5.80651	8.60873	28.8433	12.4769	1.82486	2.70553	105.191	76.2821
	1868	0.34196	0.50699	3.95948	5.87032	0	0	73.8974	73.3591
	1872	16.113	2.23558	11.678	17.3138	1.42182	2.10799	43.2614	59.2341
	1876	0	0	8.06753	11.9609	0	0	20.4763	30.3582
	1880	0	0	0	0	0	0	29.0368	31.9551
	1884	0	0	4.86141	7.20753	0	0	0	0
	1888	0	0	0	0	1.24637	1.84786	0	0
	1892	0	0	0	0	0	0	10.1462	15.0428
	1896	0	0	0	0	0	0	0.87901	1.30322
	1900	0	0	0	0	0	0	0	0

## Sheet: Figure 5b
	Concentration	Intensity
	µM	a.u.
		own urine	female pool	male pool	mixed pool
	200	146.201
	200	170.054
	200	204.436
	250	230.794	192.781
	250	234.105	216.405
	250	234.544	222.231
	300	244.957	242.519	161.555	170.669
	300	253.133	252.674	163.175	183.641
	300	253.193	254.402	166.251	200.439
	350	266.362	254.561	168.172	201.326
	350	271.363	258.131	191.894	230.875
	350	275.419	271.209	201.137	259.402
	400	313.813	271.603	214.883	260.369
	400	318.187	295.331	224.824	265.274
	400	333.014	300.481	233.399	296.979
	450	351.828	309.852	254.808	302.601
	450	353.57	314.492	257.675	343.397
	450	361.595	325.554	277.438	358.325
	500	368.963	333.824	287.894	462.206
	500	399.08	359.751	310.036	477.886
	500	429.501	404.539	319.881	483.234
	1000	789.361	674.036	466.595	573.102
	1000	811.749	682.304	475.264	650.489
	1000	813.625	689.187	512.003	681.911
	2000	1627	1488.04	1076.12	1445.63
	2000	1628.38	1499.79	1088.54	1461.47
	2000	1675.31	1525.24	1123	1466.35
